# Supplementary material for: Identification of Pro-Fibrotic Macrophage Populations by Single-Cell Transcriptomic Analysis in West Highland White Terriers Affected With Canine Idiopathic Pulmonary Fibrosis
Source: Front Immunol. 2020 Dec 15;11:611749. doi: 10.3389/fimmu.2020.611749 (PMC7770158; doi:10.3389/fimmu.2020.611749)
Supplement: Supplementary file 1 [file Table_1.xlsx]

## Sheet: Feuil1
Supplementary Table 1: Data about samples preparation.
	WHWT 1	WHWT 2	WHWT 3	CIPF 1	CIPF 2	CIPF 3	CIPF 4	CIPF 5
VT, mL	8	6.5	8	10.5	9	10	10	7
Number of cells in the VT	3200000	3250000	4560000	20400000	12420000	65000000	8350000	15050000
Cell concentration in the final suspension before loading into the ChromiumTM Controller, cells/µL	880	640	620	800	760	925	528	690
Cell viability in the final cell suspension, %	93	92	80	99	91	87	87	94
Volume of the cell suspension inserted into the ChromiumTM Controller to reach approximatively 3500 cells by sample, µL	4	5	5.6	4.4	4.6	3.8	6.6	5.1
Percentage of the total cell recovered finally loaded into the ChromiumTM Controller, %	0.109375	0.107692	0.0767544	0.0171569	0.0281804	0.00538462	0.0419162	0.0232558
WHWT 1-3, healthy West Highland white terrier; CIPF 1-5, WHWT affected with canine idiopahtic pulmonary fibrosis; VT, total volume of BALF used for the study.
