# Supplementary material for: Identification of Pro-Fibrotic Macrophage Populations by Single-Cell Transcriptomic Analysis in West Highland White Terriers Affected With Canine Idiopathic Pulmonary Fibrosis
Source: Front Immunol. 2020 Dec 15;11:611749. doi: 10.3389/fimmu.2020.611749 (PMC7770158; doi:10.3389/fimmu.2020.611749)
Supplement: Supplementary file 2 [file Table_2.xlsx]

## Sheet: Feuil1
Supplementary Table 2: Differentially expressed genes in each cluster of cells found by single cell RNA sequencing in the bronchoalveolar lavage of healthy West Highland white terriers (WHWTs) and WHWTs affected with canine idiopathic pulmonary fibrosis (CIPF) compared to all other clusters.
Cluster 0					Cluster 1					Cluster 2					Cluster 3					Cluster 4					Cluster 5					Cluster 6					Cluster 7					Cluster 8					Cluster 9
Gene	avg_logFC	pct.1	pct.2	p_val_adj	Gene	avg_logFC	pct.1	pct.2	p_val_adj	Gene	avg_logFC	pct.1	pct.2	p_val_adj	Gene	avg_logFC	pct.1	pct.2	p_val_adj	Gene	avg_logFC	pct.1	pct.2	p_val_adj	Gene	avg_logFC	pct.1	pct.2	p_val_adj	Gene	avg_logFC	pct.1	pct.2	p_val_adj	Gene	avg_logFC	pct.1	pct.2	p_val_adj	Gene	avg_logFC	pct.1	pct.2	p_val_adj	Gene	avg_logFC	pct.1	pct.2	p_val_adj
ENSCAFG00000005494 (FTL)	1.177	0.997	0.656	0	GZMB	2.74177	0.481	0.03	0	ENSCAFG00000006485 (IFITM1)	1.71887	0.93	0.208	0	ZFP36L2	0.997607	0.911	0.528	0	IL10	1.36275	0.169	0.338	6.69688e-16	FN1	2.40896	0.69	0.143	0	TMSB10	2.55806	0.967	0.476	0	S100A12	5.2497	0.687	0.016	0	BPI	2.08996	0.998	0.55	4.49723e-248	STMN1	2.70345	0.976	0.177	0
C1QB	1.16701	0.52	0.185	0	CCL5	2.70943	0.879	0.258	0	ENSCAFG00000014478	1.67097	0.89	0.19	0	ENSCAFG00000032813	0.918466	0.529	0.273	8.27872e-155	ZFP36L2	0.989992	0.323	0.584	1.382e-06	APOC1	1.91728	0.734	0.204	0	PLD4	2.03255	0.679	0.01	0	CXCL8	4.70275	0.319	0.049	8.66116e-213	MARCO	1.95556	0.562	0.213	3.37999e-94	ENSCAFG00000030087 (PCLAF)	2.58175	0.883	0.015	0
C1QA	1.14271	0.713	0.227	0	CCL4	1.93413	0.56	0.078	0	ENSCAFG00000025128 (TCRA)	1.63019	0.716	0.122	0	AHNAK	0.91792	0.967	0.685	0	WSB1	0.989201	0.115	0.3	1.84199e-32	ENSCAFG00000031869 (CCL23)	1.59335	0.899	0.387	0	PKIB	1.95239	0.743	0.083	0	ENSCAFG00000030095 (G0S2)	4.33177	0.319	0.008	0	CLU	1.90234	0.957	0.479	3.2851e-229	TUBA1B	1.95289	0.978	0.432	2.85123e-221
ENSCAFG00000037086	1.06639	0.801	0.172	0	ENSCAFG00000007461 (CD8B)	1.70068	0.287	0.015	0	CD3E	1.54879	0.68	0.118	0	ATP6V1A	0.890717	0.503	0.194	8.34683e-242	CD163	0.940563	0.116	0.335	1.71856e-44	LYZ	1.5856	0.988	0.573	0	CST3	1.9101	0.984	0.673	0	S100A8	4.33005	0.447	0.022	0	CTSS	1.88118	0.993	0.56	2.15235e-258	HMGB2	1.86614	0.905	0.262	6.17154e-216
DHRS4	1.04673	0.908	0.251	0	CD7	1.56626	0.335	0.051	0	ETS1	1.48128	0.733	0.143	0	IRF4	0.854115	0.542	0.238	1.61736e-213	RSRP1	0.89987	0.127	0.334	1.64971e-36	TIMP1	1.17985	0.61	0.205	5.4723e-211	TUBA1B	1.61806	0.834	0.426	2.20711e-159	ENSCAFG00000000671 (SOD2)	4.02387	0.898	0.344	0	HLA-DRB1 (MHCII)	1.78933	1	0.857	7.10116e-244	UBE2C	1.82786	0.552	0.002	0
MGST1	1.03916	0.897	0.224	0	ENSCAFG00000014478	1.56238	0.819	0.172	0	CD3D	1.46183	0.486	0.074	0	CLDN1	0.782421	0.614	0.316	5.1414e-174	OGT	0.867021	0.134	0.361	7.68939e-42	SPP1	1.15577	0.27	0.055	2.1183e-147	PPM1J	1.61529	0.63	0.008	0	ENSCAFG00000029470 (S100A9)	3.96036	0.57	0.041	0	APOE	1.75644	0.964	0.543	6.19959e-154	ENSCAFG00000017264 (PTTG1)	1.59756	0.511	0.018	0
S100P	1.03753	0.979	0.294	0	ENSCAFG00000006485 (IFITM1)	1.44709	0.825	0.195	0	CD3G	1.44281	0.485	0.07	0	ARL6IP6	0.77935	0.515	0.203	1.50672e-232	ENSCAFG00000031841	0.844082	0.11	0.321	1.14979e-42	CFD	1.10444	0.904	0.54	1.24504e-135	DLA-DOA (MHCII)	1.5644	0.66	0.014	0	SGK1	3.36389	0.405	0.028	0	ENSCAFG00000000814 (HLA-DQB2, MHCII)	1.63438	1	0.797	3.28338e-228	TOP2A	1.56379	0.519	0.003	0
PEPD	1.01349	0.801	0.215	0	ETS1	1.42592	0.606	0.14	0	CLEC2D	1.3364	0.549	0.111	0	DAB2	0.774213	0.868	0.449	9.07963e-294	CCDC88A	0.82401	0.081	0.252	6.90955e-37	SMPDL3A	1.08299	0.832	0.421	2.6283e-195	DLA-79 (MHCI)	1.55953	0.685	0.256	3.33608e-187	ENSCAFG00000004730 (PLAUR)	3.25973	0.368	0.102	4.56966e-132	GPNMB	1.49909	0.723	0.376	8.20782e-73	TK1	1.55207	0.614	0.012	0
ENSCAFG00000010493 (ATG3)	1.00432	0.934	0.297	0	CD2	1.39186	0.479	0.123	0	ICOS (CD278)	1.33206	0.279	0.022	0	ENSCAFG00000037086	0.743167	0.72	0.356	1.46352e-215	HNRNPH1	0.772586	0.091	0.259	4.92944e-33	CST3	1.02298	0.973	0.671	3.0562e-228	C17orf64	1.54943	0.872	0.188	0	ENSCAFG00000039561	3.17039	0.355	0.018	0	CTSC	1.43006	0.862	0.344	3.45452e-184	UBE2S	1.50051	0.636	0.105	2.22523e-231
RGS10	0.982388	0.954	0.317	0	ENSCAFG00000025128 (TCRA)	1.39016	0.553	0.125	0	THY1 (CD90)	1.28867	0.485	0.131	0	ATG7	0.725974	0.456	0.204	4.46424e-159	IL18	0.765315	0.09	0.268	3.11247e-37	CXCL14	0.958493	0.262	0.048	3.90795e-160	IFI30	1.53655	0.957	0.499	0	CEACAM23	3.03801	0.326	0.02	0	FOLR2	1.38384	0.966	0.485	2.56439e-191	ENSCAFG00000030486	1.4624	0.448	0.001	0
FOLR2	0.973402	0.951	0.256	0	CD3E	1.36872	0.548	0.117	0	CD2	1.26483	0.549	0.129	0	GLRX	0.717724	0.73	0.429	2.77576e-181	SF3B1	0.744317	0.1	0.301	6.48238e-43	EMP1	0.921208	0.293	0.033	4.83526e-293	ENSCAFG00000018277 (CKB)	1.48148	0.713	0.08	0	RGS2	2.93495	0.297	0.062	3.95573e-141	PLD3	1.34023	0.685	0.226	1.42778e-126	DUT	1.45032	0.668	0.108	1.27763e-263
C1QC	0.95132	0.443	0.132	0	LCK	1.25256	0.335	0.069	0	SKAP1	1.23393	0.413	0.069	0	ENSCAFG00000010493 (ATG3)	0.706045	0.836	0.485	1.24128e-225	DDX17	0.733297	0.153	0.459	7.58916e-65	IDS	0.813949	0.551	0.23	3.54029e-128	GABARAPL2	1.46843	0.892	0.444	2.92903e-245	PLA2G7	2.78016	0.457	0.179	6.36451e-119	SCPEP1	1.32392	0.884	0.407	5.13757e-161	BIRC5	1.42544	0.658	0.066	0
OAZ3	0.932541	0.685	0.134	0	SKAP1	1.17106	0.312	0.072	0	ENSCAFG00000031222	1.21013	0.372	0.064	0	TXNIP	0.704012	0.921	0.653	1.8732e-272	RASSF3	0.728888	0.104	0.3	1.16342e-39	LMNA	0.812962	0.758	0.369	2.45163e-153	LPAR3	1.39235	0.603	0.054	0	CSF3R	2.75028	0.267	0.005	0	ENSCAFG00000017257 (MAN2B1)	1.31283	0.834	0.309	6.61217e-168	SPC24	1.38966	0.552	0.002	0
DAB2	0.92009	0.934	0.251	0	CLEC2D	1.15331	0.423	0.115	0	TNFRSF25	1.20328	0.282	0.028	0	OAZ3	0.686796	0.567	0.3	8.81452e-143	PDXK	0.709943	0.144	0.419	1.10983e-55	HAVCR1	0.794948	0.27	0.035	1.08264e-234	TMEM236	1.37985	0.572	0.01	0	C17H1orf162	2.70778	0.371	0.133	6.27166e-96	DLA-DRA (MHCII)	1.29918	0.551	0.131	3.44303e-148	CENPW	1.32864	0.592	0.038	0
DHRS7	0.91522	0.983	0.443	0	CD3D	1.14798	0.342	0.082	0	LCK	1.15166	0.385	0.073	0	RBM47	0.67849	0.489	0.261	2.05032e-130	TANK	0.707407	0.117	0.37	3.38993e-57	ENSCAFG00000005430	0.767495	0.368	0.119	1.46319e-106	AMDHD1	1.29278	0.51	0.116	8.58633e-231	PLAC8	2.6857	0.401	0.11	7.618e-149	DLA-DMA (MHCII)	1.22735	0.946	0.538	3.70858e-166	RACGAP1	1.3045	0.549	0.011	0
CD36	0.882213	0.7	0.14	0	CD3G	1.10892	0.329	0.081	0	PLAC8	1.08235	0.482	0.072	0	TCF7L2	0.674777	0.513	0.275	1.11926e-135	ENSCAFG00000017257 (MAN2B1)	0.70374	0.109	0.341	2.95235e-51	TREM1	0.741044	0.709	0.322	4.01227e-156	ENSCAFG00000029248 (PPP1R14A)	1.28667	0.46	0.009	0	C15orf48	2.58507	0.884	0.6	4.45693e-279	DNASE2	1.18582	0.785	0.282	2.48865e-151	KNL1	1.30442	0.473	0.008	0
ENSCAFG00000031706 (FABP5)	0.875201	0.768	0.229	0	ENSCAFG00000031222	1.00191	0.255	0.072	1.6387e-215	CD69	1.07488	0.294	0.085	1.72822e-210	RGS10	0.667331	0.903	0.5	1.12446e-244	DUSP6	0.687134	0.103	0.332	9.52475e-53	PRSS57	0.729617	0.276	0.034	6.20978e-253	RALA	1.2861	0.713	0.194	1.48209e-294	DGAT2	2.58081	0.264	0.041	1.93157e-167	SMPDL3A	1.1824	0.862	0.43	2.17883e-104	UHRF1	1.21784	0.47	0.011	0
PDLIM1	0.856379	0.773	0.208	0	THY1 (CD90)	0.994174	0.343	0.141	2.01414e-189	BATF	0.984074	0.317	0.131	8.10752e-146	TLE3	0.657278	0.58	0.266	3.80584e-194	LRP1	0.682557	0.085	0.317	1.21674e-59	AP1S2	0.7155	0.81	0.448	2.26238e-130	NAPSA	1.24391	0.509	0.015	0	SNX10	2.52273	0.428	0.253	1.31362e-56	BLVRB	1.1451	0.739	0.297	4.32005e-106	ENSCAFG00000030875 (PHGDH)	1.14984	0.505	0.048	0
ENSCAFG00000013015 (FCGR3A, CD16)	0.844523	0.863	0.215	0	MT1X	0.93353	0.747	0.231	0	MT1X	0.945131	0.799	0.246	0	MORF4L1	0.654377	0.55	0.331	4.15286e-122	GPNMB	0.677698	0.243	0.397	2.34557e-05	DUSP6	0.711886	0.657	0.296	2.20316e-133	ENSCAFG00000023735	1.20448	0.679	0.212	3.02243e-229	ISG20	2.45794	0.355	0.162	1.23667e-60	CTSD	1.10093	0.848	0.414	5.11869e-86	HMGN2	1.14816	0.957	0.593	1.29432e-120
FTH1	0.833184	1	0.821	0	ENSCAFG00000024817 (GIMAP5)	0.926614	0.301	0.172	7.441e-91	NFATC2	0.933135	0.41	0.197	1.83147e-160	ENSCAFG00000005494 (FTL)	0.639485	0.991	0.752	5.42626e-225	ANKRD12	0.674885	0.175	0.543	6.25168e-82	ENSCAFG00000023735	0.701595	0.54	0.215	2.77527e-123	HAVCR1	1.13894	0.506	0.027	0	GGH	2.41939	0.792	0.583	2.99904e-204	C1QC	1.09571	0.465	0.234	9.00759e-32	TUBA1C	1.13942	0.418	0.02	0
ENSCAFG00000032259	0.82693	0.57	0.123	0	S100A4	0.89698	0.794	0.616	6.18709e-301	S100A4	0.899056	0.883	0.612	0	PEPD	0.633389	0.699	0.389	8.38383e-152	MITF	0.664817	0.065	0.256	6.95896e-50	CREG1	0.691239	0.564	0.336	1.25462e-53	SHTN1	1.09655	0.602	0.2	3.53339e-172	SELL (CD62L)	2.39702	0.379	0.206	1.76877e-51	HSP90B1	1.08547	0.844	0.426	1.24117e-108	ASPM	1.10198	0.34	0.008	0
GLRX	0.822918	0.861	0.244	0	RAB27A	0.894382	0.265	0.117	4.0628e-121	RAB27A	0.898795	0.316	0.116	4.01815e-165	ACTB	0.62078	0.957	0.766	1.3661e-221	PNISR	0.664733	0.104	0.326	1.71194e-49	EMP3	0.678217	0.883	0.63	2.2375e-86	GSN	1.08769	0.461	0.04	0	CD47	2.38729	0.539	0.421	1.74757e-60	CD163	1.07556	0.746	0.307	5.13306e-102	ENSCAFG00000028490 (PHGDH)	1.08101	0.459	0.048	4.83217e-250
CLDN1	0.822329	0.675	0.169	0	NFATC2	0.828064	0.301	0.208	9.8929e-53	ENSCAFG00000033956	0.895116	0.481	0.292	3.26909e-139	EXOC4	0.617784	0.256	0.072	4.57273e-151	PRPF38B	0.657395	0.1	0.34	7.66889e-58	TIAM1	0.66531	0.4	0.151	1.63862e-92	BASP1	1.07708	0.466	0.055	0	NAMPT	2.32075	0.267	0.148	1.65398e-25	CD5L	1.07146	0.261	0.079	5.31189e-40	CDC20	1.0689	0.315	0.004	0
TYROBP	0.822256	0.999	0.457	0	ENSCAFG00000033956	0.755679	0.377	0.302	1.71292e-50	IL2RG (CD132)	0.855435	0.268	0.102	2.33587e-130	MSR1 (CD204)	0.615909	0.624	0.354	1.77304e-150	ADGRF5	0.645342	0.081	0.262	3.11881e-41	FAM129A	0.656267	0.68	0.277	2.06389e-153	MBOAT7	1.05872	0.622	0.109	0	PIM1	2.31862	0.455	0.315	5.54793e-48	PTGR1	1.06268	0.741	0.373	3.29677e-72	ANLN	1.03286	0.288	0.001	0
DRAM2	0.818518	0.932	0.302	0	RPL3	0.741837	0.46	0.445	1.03541e-45	CORO1A	0.840063	0.515	0.311	1.01845e-158	DHRS4	0.60934	0.809	0.445	1.93179e-188	PABPN1	0.644429	0.078	0.277	8.39497e-49	C5AR1	0.643062	0.636	0.332	4.26066e-96	PRKX	1.05691	0.544	0.059	0	SAT1	2.17322	0.588	0.653	1.79317e-29	ENSCAFG00000031869 (CCL23)	1.06253	0.769	0.402	2.26407e-67	UBE2T	1.02478	0.44	0.013	0
ENSCAFG00000015164	0.810964	0.66	0.151	0	CORO1A	0.667773	0.391	0.325	1.58983e-46	MNDA	0.836021	0.368	0.217	4.1195e-96	MRC1 (CD206)	0.608004	0.807	0.464	5.32585e-193	APOE	0.635858	0.509	0.557	0.000573131	OGFRL1	0.63924	0.489	0.237	4.78577e-80	MCUB	1.05549	0.596	0.091	0	EMB	2.16415	0.263	0.1	1.69675e-52	HSP90AA1	1.00357	0.746	0.334	2.98333e-91	TPX2	1.00033	0.394	0.005	0
GPNMB	0.810786	0.741	0.197	0	ENSCAFG00000012234	0.659444	0.785	0.789	3.47343e-178	ENSCAFG00000024817 (GIMAP5)	0.815753	0.336	0.173	1.40456e-101	CTNNAL1	0.60772	0.445	0.247	6.41328e-93	WDR1	0.631383	0.109	0.324	6.08879e-45	C15orf48	0.62858	0.986	0.592	1.11023e-204	CCND2	1.0188	0.58	0.095	0	NFKBIA	2.09503	0.276	0.256	0.00298063	ENSCAFG00000023735	0.997721	0.562	0.223	1.02778e-65	MIS18BP1	0.993623	0.454	0.042	1.25087e-272
ENSCAFG00000004962	0.806241	0.698	0.169	0	RPS6	0.654174	0.56	0.593	6.75959e-59	CD7	0.788106	0.282	0.07	1.95231e-218	RREB1	0.593144	0.355	0.188	1.75267e-81	CTSD	0.621584	0.164	0.448	1.85696e-53	ITGA5 (CD49E)	0.625553	0.417	0.143	3.71398e-116	CDKN1A	1.00561	0.588	0.135	2.04357e-256	SERPINA1	2.07691	0.659	0.496	2.35367e-113	DLA88 (MHCI)	0.996768	1	0.848	4.56638e-115	SMC4	0.990872	0.492	0.06	2.90517e-226
ENSCAFG00000030080 (CD302)	0.800499	0.636	0.135	0	ENSCAFG00000012371 (RPL38)	0.652346	0.617	0.647	7.2216e-87	FYB1	0.758999	0.31	0.143	6.75828e-111	ENSCAFG00000031808	0.59254	0.604	0.306	3.7922e-197	PARP4	0.607543	0.076	0.265	3.23602e-45	TGFBR1	0.610972	0.534	0.253	2.18601e-89	TRIB1	0.95558	0.582	0.088	0	GLIPR1	1.91596	0.302	0.294	0.00158598	ENSCAFG00000005852	0.984958	0.388	0.066	2.79326e-143	ENSCAFG00000013255 (MKI67)	0.982726	0.364	0.001	0
HMOX1	0.79462	0.587	0.138	0	ENSCAFG00000025725 (RPL37AP8)	0.644307	0.45	0.483	1.79785e-23	FDPS	0.729355	0.295	0.187	1.35636e-51	CYBB	0.567625	0.848	0.492	5.98443e-182	AOAH	0.606853	0.08	0.266	1.91716e-43	TMSB10	0.610223	0.86	0.477	9.43833e-133	PAK1	0.952201	0.441	0.021	0	KIAA1551	1.83511	0.313	0.28	3.42546e-07	LAMP2	0.974265	0.637	0.216	2.6626e-110	HMGB1	0.980188	0.973	0.685	3.96685e-118
CYBB	0.789638	0.952	0.299	0	RPL10A	0.634189	0.388	0.414	7.53223e-15	EZR	0.680826	0.353	0.256	7.33024e-48	ADGRF5	0.561017	0.406	0.231	2.14388e-78	PPARG	0.553824	0.065	0.261	5.25956e-52	MRC1 (CD206)	0.609059	0.858	0.476	3.97387e-124	HLA-DRB1 (MHCII)	0.949886	0.999	0.854	2.0611e-141	ENSCAFG00000013979 (BCL2A1)	1.70551	0.513	0.546	4.00319e-24	HEXB	0.972514	0.803	0.4	2.18484e-105	CCNB2	0.961108	0.353	0.001	0
ENSCAFG00000001606	0.784826	0.902	0.295	0	RPL21	0.632786	0.453	0.475	8.97125e-30	ISG20	0.677782	0.39	0.14	2.93721e-211	MGST1	0.559065	0.751	0.427	1.18341e-151	EIF4A1	0.553083	0.154	0.486	3.18738e-76	MAPK13	0.592593	0.359	0.129	1.76885e-87	RUNX3	0.94824	0.544	0.085	0	GLIPR2	1.67275	0.705	0.75	5.05874e-91	AKR1A1	0.960615	0.612	0.207	1.78204e-103	NUCKS1	0.955418	0.75	0.273	3.21805e-101
CYBA	0.783726	0.992	0.514	0	NOP53	0.629087	0.485	0.509	2.80548e-36	CCL4	0.676808	0.313	0.131	3.28938e-110	TMBIM6	0.553101	0.81	0.571	1.52947e-168	ENSCAFG00000031808	0.522169	0.131	0.351	8.02444e-41	ANXA2	0.587985	0.876	0.65	4.46093e-74	REEP3	0.936257	0.671	0.186	1.69028e-243	CREM	1.36851	0.171	0.308	0.0429281	A2M	0.955172	0.435	0.136	1.25613e-69	CENPE	0.951347	0.329	0.006	0
SMPDL3A	0.766731	0.837	0.232	0	PTPRC	0.617573	0.304	0.28	3.23343e-16	ITM2C	0.667636	0.256	0.178	2.22149e-29	WIPI1	0.548671	0.264	0.127	5.54994e-65	ALDH1B1	0.512903	0.192	0.57	1.85686e-79	CSTB	0.574364	0.929	0.583	7.10882e-100	SPINT2	0.933987	0.672	0.175	4.54995e-264	IL18	1.26174	0.115	0.259	2.33957e-07	CFP	0.952666	0.515	0.186	1.60379e-68	KIF23	0.942465	0.326	0.001	0
CSTB	0.764522	0.965	0.408	0	ENSCAFG00000011389	0.615895	0.719	0.734	3.69041e-121	CCL5	0.662819	0.615	0.32	2.52291e-194	SP3	0.541205	0.372	0.181	5.18645e-97	MSR1 (CD204)	0.509524	0.113	0.402	4.25474e-75	NQO2	0.571679	0.409	0.208	1.33386e-52	IRF8	0.926067	0.37	0.115	8.54803e-101	ARL14EP	1.18284	0.147	0.273	0.00842934	PLBD1	0.95225	0.546	0.178	1.00707e-90	AURKB	0.929193	0.356	0.025	2.47802e-274
TNFSF13	0.762167	0.601	0.116	0	PFDN5	0.60364	0.542	0.586	5.57461e-52	RPL10A	0.653028	0.477	0.401	5.17138e-60	DRAM2	0.526122	0.781	0.493	1.87974e-139	MRC1 (CD206)	0.505787	0.197	0.521	3.54343e-57	MMP14	0.569594	0.521	0.265	7.13069e-74	TIAM1	0.90646	0.606	0.145	2.36379e-250	MCL1	1.09769	0.132	0.256	0.00151338	TCIRG1	0.943603	0.58	0.181	1.43335e-105	SMC2	0.927924	0.367	0.014	0
CTNNAL1	0.760036	0.571	0.105	0	ENSCAFG00000032717	0.601623	0.914	0.862	0	ENSCAFG00000014968	0.632429	0.77	0.696	6.74493e-170	STOM	0.519618	0.532	0.359	4.30749e-75	ELF1	0.498539	0.064	0.253	8.5186e-50	EHD4	0.56834	0.578	0.293	1.87997e-83	KIT	0.904932	0.386	0.012	0	AOAH	1.05786	0.138	0.255	0.0157445	RPN2	0.943008	0.585	0.181	6.94024e-107	MCM6	0.925742	0.459	0.06	4.36906e-197
APOE	0.749816	0.924	0.359	0	ENSCAFG00000003564	0.599972	0.517	0.562	2.10126e-40	RPL3	0.631136	0.496	0.441	9.54407e-49	PDK4	0.51885	0.368	0.232	4.88696e-51	DAPK1	0.495864	0.077	0.325	4.12502e-70	ZFHX3	0.560266	0.558	0.268	2.66118e-91	CCND1	0.897248	0.335	0.013	0	FCER1G	1.04564	0.178	0.395	5.01457e-10	MDH1	0.936743	0.705	0.242	4.13205e-124	BRCA2	0.921677	0.329	0.008	0
ENSCAFG00000024748 (CD55)	0.746012	0.649	0.159	0	ENSCAFG00000015122 (RPL18A)	0.593832	0.727	0.754	1.70017e-127	ENSCAFG00000025725 (RPL37AP8)	0.630677	0.496	0.476	3.47327e-38	WDR1	0.516908	0.466	0.291	2.64818e-78	CTNNB1	0.484513	0.103	0.392	1.04617e-78	NDRG1	0.558427	0.307	0.101	3.73877e-84	MYL9	0.894773	0.374	0.007	0	METTL9	1.04151	0.17	0.379	6.71652e-10	C1QB	0.927489	0.537	0.295	1.51489e-30	ATAD2	0.921545	0.432	0.037	1.97813e-284
CLU	0.745369	0.942	0.252	0	ENSCAFG00000001369	0.593492	0.795	0.795	2.87274e-186	ITGB1 (CD29)	0.622307	0.327	0.282	2.62343e-21	TBC1D9	0.513001	0.488	0.324	2.43142e-72	RDH16	0.479873	0.062	0.257	3.14231e-53	ENSCAFG00000032813	0.556021	0.537	0.284	1.94561e-63	PSME2	0.891459	0.827	0.368	8.96536e-181	EIF1	1.03905	0.777	0.893	2.62959e-99	CFD	0.918106	0.95	0.548	8.48006e-87	KIF20B	0.91909	0.421	0.039	4.25804e-257
FTH1.1	0.726642	0.893	0.285	0	LAPTM5	0.590215	0.863	0.827	2.12099e-277	ENSCAFG00000015122 (RPL18A)	0.617542	0.806	0.743	1.00535e-170	FTH1	0.507857	0.999	0.872	6.684e-227	AIF1	0.471529	0.175	0.5	1.39263e-64	ENPP2	0.550338	0.38	0.14	6.64375e-89	ENSCAFG00000023972 (CD302)	0.887607	0.49	0.066	0	FTH1	1.01699	0.98	0.879	7.68053e-165	ENSCAFG00000003477 (PDIA6)	0.913309	0.755	0.332	7.65036e-91	SLC20A1	0.917511	0.793	0.378	6.76751e-72
ENSCAFG00000025332 (GSTP)	0.722287	0.791	0.217	0	RPL14	0.581815	0.557	0.611	2.98724e-49	C27H12orf57	0.615825	0.749	0.678	7.14921e-174	TYROBP	0.505469	0.986	0.61	1.50661e-188	CLEC12A	0.467877	0.121	0.386	2.96351e-61	C7orf57	0.549301	0.386	0.168	4.48852e-65	MEF2C	0.885897	0.418	0.022	0	EIF5	1.00253	0.125	0.261	1.83659e-05	MSR1 (CD204)	0.912666	0.798	0.368	3.42196e-91	ENSCAFG00000029151 (CALM3)	0.917506	0.842	0.423	4.3966e-83
STOM	0.713196	0.721	0.192	0	EIF3G	0.579334	0.416	0.437	4.85346e-20	RPS6	0.611492	0.624	0.583	5.82265e-83	DHRS7	0.504672	0.902	0.602	5.62372e-158	ZFHX3	0.467293	0.064	0.301	1.04465e-70	CAPG	0.543326	0.88	0.588	4.95584e-90	ITGA4 (CD49D)	0.878872	0.572	0.078	0	ARFIP1	0.995047	0.131	0.251	0.00261066	CTSH	0.911725	0.556	0.201	1.09293e-74	CKS2	0.915847	0.391	0.045	3.01078e-189
CD63	0.697884	0.989	0.566	0	RPS7	0.570055	0.959	0.892	0	ENSCAFG00000012371 (RPL38)	0.607326	0.687	0.636	9.0681e-110	PSTPIP2	0.501868	0.567	0.364	2.34211e-94	ACTB	0.458112	0.394	0.818	1.13266e-33	CD81	0.542461	0.324	0.142	8.47413e-52	IL6ST	0.874685	0.424	0.065	3.74904e-285	ENSCAFG00000023691 (LST1)	0.991493	0.254	0.481	0.00221691	ATP6AP1	0.898592	0.778	0.347	3.54544e-96	RFC4	0.905919	0.443	0.048	1.09796e-230
NPC2	0.697393	0.941	0.348	0	C27H12orf57	0.565052	0.647	0.694	1.76823e-96	NDFIP2	0.59962	0.398	0.315	6.37873e-48	C1QA	0.501512	0.658	0.368	3.51199e-117	ENSCAFG00000032173 (UPP1)	0.453305	0.137	0.446	9.69458e-74	ANXA4	0.540265	0.363	0.137	1.11007e-77	FAM129A	0.86537	0.805	0.275	2.29869e-227	PGD	0.979659	0.132	0.312	2.28749e-10	TIMP1	0.897743	0.537	0.217	1.04398e-56	HIST1H1C	0.897545	0.353	0.054	3.13872e-124
CREG1	0.691529	0.677	0.173	0	RPL28	0.554328	0.956	0.899	0	ENSCAFG00000020333 (PSMB10)	0.592036	0.259	0.217	6.27959e-14	FSTL1	0.50013	0.388	0.26	7.65778e-47	DAB2	0.451343	0.223	0.51	8.98124e-40	CD86	0.539288	0.743	0.423	5.18992e-94	TCF4	0.863966	0.43	0.082	3.94024e-226	GALNT1	0.974846	0.134	0.383	1.67271e-20	APOC1	0.895257	0.454	0.223	8.04499e-28	GTSE1	0.895842	0.31	0.001	0
BLVRB	0.68956	0.633	0.136	0	UBB	0.545729	0.675	0.706	4.11018e-88	PNP	0.588508	0.613	0.566	9.62097e-84	PTBP1	0.499816	0.389	0.177	1.15416e-109	PDK4	0.448804	0.058	0.261	3.43147e-58	FCER1G	0.535917	0.644	0.375	3.46427e-68	ENSCAFG00000028912 (CD300H)	0.860453	0.361	0.084	2.68155e-142	OAZ1	0.968904	0.759	0.877	3.12152e-80	AOAH	0.890287	0.655	0.241	2.99456e-92	ENSCAFG00000019210 (NMRAL1)	0.888217	0.397	0.014	0
ENSCAFG00000030164	0.679634	0.986	0.553	0	RPL8	0.542951	0.962	0.896	0	PFN1	0.586394	0.524	0.475	1.36912e-41	FAM46A	0.497827	0.297	0.179	2.70837e-43	EIF4A2	0.446108	0.177	0.554	9.11137e-87	ITGAV (CD51)	0.535829	0.408	0.201	3.41372e-55	BHLHE40	0.850912	0.675	0.169	1.58331e-261	ENSCAFG00000008221 (ALDOA)	0.948102	0.246	0.505	2.72057e-07	CYBB	0.888722	0.927	0.514	3.87302e-95	KIF11	0.844515	0.334	0.002	0
CFD	0.678948	0.967	0.342	0	DLA-64 (MHCI)	0.531001	0.739	0.803	8.49392e-50	ENSCAFG00000000415 (RAP1B)	0.582015	0.638	0.567	9.92485e-93	CD36	0.496254	0.516	0.315	5.22426e-77	SERPINB10	0.441769	0.064	0.271	2.45327e-57	ENSCAFG00000002448 (AHR)	0.534542	0.389	0.16	1.04406e-72	LPAR6	0.840909	0.366	0.025	0	RALBP1	0.94395	0.142	0.326	9.67632e-10	EIF4A1	0.888696	0.828	0.45	2.10331e-90	GMNN	0.836869	0.5	0.076	9.58771e-180
MSR1 (CD204)	0.678558	0.763	0.175	0	RPL17	0.530843	0.823	0.813	1.93808e-150	RPL21	0.571768	0.506	0.467	1.75509e-46	ENSCAFG00000040164	0.490764	0.373	0.256	6.07518e-40	ALCAM	0.432495	0.073	0.334	3.25747e-78	ADGRE1	0.528707	0.34	0.123	3.65503e-81	ENSCAFG00000005694 (NAP1L1)	0.821555	0.801	0.383	5.34511e-154	ENSCAFG00000028870 (RAB6A)	0.936604	0.112	0.263	1.52886e-08	CTSA	0.888348	0.683	0.296	4.66048e-76	CDCA8	0.825894	0.312	0.003	0
ENSCAFG00000000061 (BLOC1S1)	0.673463	0.865	0.298	0	ENSCAFG00000012879	0.529277	0.476	0.566	3.25298e-14	PTPRC	0.555077	0.343	0.276	3.79654e-30	FTH1.1	0.48828	0.763	0.468	3.00882e-142	PLEKHO1	0.432373	0.058	0.273	8.14312e-63	MSN	0.528667	0.636	0.353	1.38644e-77	ABCA9	0.815079	0.282	0.008	0	CTSB	0.931643	0.164	0.364	1.25729e-09	FCGRT	0.886494	0.463	0.123	3.69636e-97	TUBB4B	0.820198	0.511	0.13	1.52896e-90
DNASE2	0.672944	0.608	0.129	0	UBA52	0.529077	0.867	0.846	6.71046e-232	ENSCAFG00000001369	0.554221	0.854	0.787	1.3976e-180	CLEC12A	0.486267	0.529	0.347	3.63998e-74	SYK	0.425855	0.068	0.29	4.99875e-62	TNFSF13B	0.527155	0.478	0.24	1.79517e-63	SERPINB6	0.812504	0.543	0.193	3.97572e-123	FAM49B	0.929059	0.119	0.313	8.45936e-14	ACSF2	0.880516	0.408	0.081	5.87363e-124	DEPDC1B	0.809006	0.293	0.002	0
ADIPOR2	0.658187	0.623	0.146	0	ENSCAFG00000002237	0.508047	0.581	0.653	7.08866e-46	RPL17	0.547788	0.892	0.804	1.55255e-186	ADIPOR2	0.48622	0.467	0.295	1.2388e-67	MACF1	0.425796	0.065	0.288	2.25908e-64	BATF3	0.526063	0.513	0.263	1.39711e-67	TUBB2A	0.807377	0.435	0.086	6.3757e-216	ENSCAFG00000024792 (CD300C)	0.925799	0.154	0.365	3.99254e-12	SERPINA1	0.880356	0.921	0.492	1.63879e-134	USP1	0.805349	0.478	0.086	1.16618e-138
FUCA1	0.65568	0.954	0.373	0	KMT2E	0.50632	0.38	0.448	0.0059259	ENSCAFG00000003564	0.537251	0.593	0.55	1.80498e-69	MAN1A1	0.482513	0.661	0.447	3.8504e-96	PLD3	0.418319	0.063	0.253	1.65074e-50	DLA-DMB (MHCII)	0.523454	0.901	0.55	1.37584e-107	LSP1	0.800881	0.931	0.632	1.39755e-129	ACTB	0.913019	0.608	0.789	1.82204e-16	ENSCAFG00000031841	0.879047	0.671	0.294	3.41101e-71	PTMA	0.795	0.995	0.914	1.03493e-112
ANXA5	0.652366	0.935	0.367	0	DLA88 (MHCI)	0.506241	0.841	0.853	5.98285e-130	ENSCAFG00000012234	0.536428	0.829	0.783	5.71549e-132	ALCAM	0.479314	0.44	0.3	1.15573e-53	TCF7L2	0.415399	0.073	0.317	1.02262e-69	CTSS	0.51827	0.893	0.554	2.7083e-82	BIRC3	0.797313	0.398	0.066	1.01318e-228	GMFG	0.90045	0.184	0.42	9.25855e-12	LGALS3	0.870005	0.921	0.643	1.03738e-76	RANBP1	0.789594	0.704	0.229	5.87812e-99
ENSCAFG00000031869 (CCL23)	0.650755	0.791	0.211	0	RPL13A	0.505198	0.966	0.905	0	ENSCAFG00000032717	0.535628	0.96	0.858	3.34739e-276	ENSCAFG00000029633	0.479252	0.354	0.229	1.1501e-44	MORF4L1	0.412994	0.103	0.373	5.76356e-71	ENSCAFG00000019141 (S100A10)	0.515953	0.878	0.624	1.2481e-74	LAG3	0.796881	0.318	0.02	0	CD48	0.88738	0.174	0.418	5.00098e-14	CD36	0.86467	0.646	0.325	2.09478e-52	SPCS3	0.780411	0.573	0.153	1.84409e-101
CALML4	0.647049	0.487	0.091	0	ENSCAFG00000014968	0.501391	0.68	0.71	1.21861e-91	ENSCAFG00000011389	0.535553	0.769	0.726	1.7594e-104	EHD4	0.477997	0.414	0.296	6.07605e-40	SRSF7	0.411137	0.057	0.261	3.34366e-59	HPCAL1	0.510189	0.591	0.334	7.73456e-65	ENSCAFG00000000814 (HLA-DQB2, MHCII)	0.787442	0.989	0.794	1.26069e-123	LACTB2	0.865307	0.132	0.346	3.62052e-15	PRDX1	0.862376	0.542	0.169	6.0818e-93	MTFR2	0.771958	0.291	0.004	0
RDH16	0.643606	0.528	0.091	0	RPS21	0.500097	0.851	0.854	4.07257e-189	ENSCAFG00000031971	0.532956	0.297	0.274	1.08907e-09	ENSCAFG00000004962	0.471087	0.783	0.476	6.29507e-149	P4HA1	0.409553	0.066	0.307	1.5624e-71	CTSB	0.509835	0.53	0.348	3.44552e-32	DLA-DMB (MHCII)	0.787363	0.949	0.551	3.58794e-164	PAIP2	0.856262	0.122	0.339	5.39623e-17	SERPINB10	0.855645	0.596	0.246	2.45774e-66	RRM1	0.768633	0.389	0.037	4.56095e-226
PSTPIP2	0.643532	0.754	0.187	0	RPS5	0.499807	0.915	0.871	1.11278e-242	RPS7	0.528766	0.985	0.891	0	ENSCAFG00000030080 (CD302)	0.47078	0.453	0.293	1.02026e-58	LMNA	0.408603	0.11	0.413	4.18899e-82	RNASEK	0.506438	0.889	0.579	1.34361e-85	WNT10B	0.784951	0.481	0.128	9.66402e-163	SFT2D1	0.846418	0.157	0.415	1.57374e-18	DLA-64 (MHCI)	0.847914	0.975	0.789	4.42832e-92	ENSCAFG00000024837	0.764451	0.87	0.417	1.69662e-76
ENSCAFG00000023691 (LST1)	0.643035	0.874	0.262	0	RPS26	0.49978	0.95	0.904	0	CD99	0.528509	0.491	0.487	4.20582e-32	IRS2	0.469947	0.276	0.186	2.05386e-26	MATR3	0.407606	0.077	0.29	2.46329e-55	C1QC	0.499771	0.324	0.235	2.91004e-07	BAZ1A	0.772391	0.744	0.292	3.66128e-169	PSMB1	0.835475	0.205	0.51	2.35169e-18	GUSB	0.846667	0.63	0.244	2.85025e-82	CLSPN	0.764095	0.291	0.004	0
MARCO	0.638311	0.465	0.092	0	ENSCAFG00000018187	0.499275	0.482	0.565	1.2459e-13	LAPTM5	0.526357	0.915	0.822	2.54101e-226	CAST	0.469842	0.545	0.388	1.5905e-60	ENSCAFG00000030958	0.406272	0.102	0.382	3.17307e-75	CDKN1A	0.499392	0.379	0.141	2.59256e-82	UNC119	0.771859	0.535	0.143	4.96843e-173	PHACTR2	0.834057	0.092	0.265	6.51494e-14	LYZ	0.84485	0.873	0.586	4.43422e-52	BARD1	0.758675	0.361	0.033	3.38216e-220
FSTL1	0.630772	0.554	0.123	0	RPS15	0.498424	0.93	0.88	5.23303e-283	ENSCAFG00000012879	0.52039	0.566	0.55	1.56223e-55	SERPINB10	0.458379	0.379	0.242	5.1109e-47	ENSCAFG00000032813	0.40244	0.093	0.314	5.3643e-54	FGL2	0.49304	0.783	0.473	1.71337e-80	ENSCAFG00000008000 (EIF6)	0.762764	0.34	0.075	1.00413e-141	COX17	0.825564	0.233	0.581	4.0219e-20	CD63	0.835522	0.971	0.705	4.65799e-119	KIF22	0.745804	0.255	0.001	0
LIPA	0.622102	0.701	0.175	0	RPL13	0.497408	0.955	0.887	0	ENSCAFG00000030323	0.517737	0.373	0.356	1.93044e-16	MAN2A1	0.4554	0.496	0.356	2.34018e-54	BLVRB	0.40057	0.081	0.328	8.78249e-68	CSF2RB	0.490754	0.626	0.305	1.82381e-103	ENSCAFG00000033646	0.758895	0.34	0.014	0	ATP6V0E1	0.816164	0.707	0.826	2.20666e-47	CXCR4 (CD184)	0.826893	0.517	0.179	4.63589e-73	MCM4	0.745239	0.342	0.039	1.78815e-166
LRMDA	0.621655	0.472	0.1	0	RPS27	0.497079	0.939	0.895	2.05609e-259	NOP53	0.511001	0.54	0.501	1.7746e-49	LIPA	0.45274	0.505	0.341	6.03774e-61	CLU	0.399939	0.232	0.513	1.28799e-35	ENSCAFG00000013015 (FCGR3A, CD16)	0.485291	0.728	0.424	1.07747e-68	PLEKHA5	0.758088	0.354	0.032	0	TYROBP	0.811593	0.7	0.642	1.48967e-51	PPARG	0.826403	0.571	0.237	1.78121e-61	ENSCAFG00000032764	0.74268	0.391	0.055	3.20056e-148
EHD4	0.620187	0.588	0.158	0	ENSCAFG00000012395 (RPS25)	0.494938	0.956	0.895	0	PPP1CC	0.507223	0.284	0.254	2.17514e-11	C1QB	0.451293	0.519	0.279	2.01643e-84	GNPTG	0.396754	0.072	0.312	9.62507e-69	MBOAT7	0.485219	0.304	0.12	6.57701e-60	SPI1	0.75663	0.822	0.401	1.52286e-142	ENSCAFG00000007468 (TMED2)	0.808935	0.2	0.492	3.33816e-17	TBXAS1	0.821421	0.49	0.165	1.50114e-69	RNASEH2C	0.727668	0.454	0.066	3.47126e-168
LIMA1	0.611676	0.506	0.103	0	RPL15	0.490757	0.937	0.875	1.99742e-290	RPL15	0.503488	0.974	0.872	4.42071e-300	PHACTR2	0.44833	0.366	0.248	1.23135e-42	TBC1D9	0.39519	0.078	0.362	2.74602e-87	RGS18	0.48139	0.466	0.249	3.19884e-54	LSR	0.746677	0.315	0.006	0	PTPRC	0.797647	0.126	0.29	8.41356e-09	TNFSF13	0.818317	0.662	0.274	3.71621e-79	RAD21	0.723239	0.617	0.174	6.65887e-100
CLEC12A	0.607861	0.683	0.196	0	DLA-12 (MHCI)	0.480558	0.923	0.89	2.88241e-217	ENSCAFG00000002237	0.496917	0.658	0.64	1.53175e-79	LIMA1	0.444756	0.334	0.232	5.75886e-31	TLE3	0.388026	0.097	0.312	8.43647e-50	SPI1	0.479382	0.702	0.404	3.26245e-77	RGS18	0.74307	0.665	0.242	2.06281e-153	LAMTOR4	0.796931	0.121	0.367	4.60209e-22	UROD	0.816557	0.456	0.119	1.95747e-96	RAN	0.720904	0.818	0.362	4.96162e-81
MRC1 (CD206)	0.604439	0.88	0.292	0	NACA	0.476022	0.534	0.611	4.21209e-26	RPL8	0.492498	0.982	0.896	0	ENSCAFG00000004962	0.4445	0.535	0.333	4.17098e-75	HSP90AA1	0.384445	0.095	0.366	1.661e-74	DPYSL2	0.476509	0.508	0.273	7.77544e-58	ACTB	0.738618	0.982	0.775	6.50794e-128	CLIC1	0.779561	0.338	0.686	4.01872e-05	ENSCAFG00000003331 (ORM1)	0.81623	0.399	0.118	1.42222e-70	ENSCAFG00000032152	0.720825	0.938	0.584	1.11521e-72
CTSS	0.596775	0.972	0.359	0	ENSCAFG00000012839	0.473393	0.714	0.762	3.50745e-88	RPS15	0.491627	0.966	0.878	6.29572e-254	TGFBR2	0.442029	0.448	0.32	1.13978e-42	DLA-79 (MHCI)	0.36167	0.07	0.292	1.49923e-61	PFKP	0.47324	0.388	0.162	1.8166e-68	CPNE3	0.728784	0.281	0.099	7.75387e-58	LRPAP1	0.764597	0.139	0.403	3.87108e-22	TGFBI	0.81441	0.383	0.06	9.06552e-153	MCM3	0.716801	0.304	0.016	2.24441e-301
HSPB1	0.596125	0.935	0.399	0	RPS18	0.468153	0.934	0.881	9.76176e-255	KMT2E	0.487364	0.454	0.435	1.65146e-29	SDC2	0.440426	0.283	0.181	1.1736e-31	DOK2	0.358719	0.075	0.347	5.96266e-83	DLA-DQA1 (MHCII)	0.472275	0.698	0.415	7.03316e-62	DLA-DQA1 (MHCII)	0.728179	0.825	0.412	1.11158e-123	PSMB3	0.759346	0.131	0.371	1.43896e-19	TSPAN8	0.810809	0.506	0.171	4.09344e-74	CKAP2	0.715711	0.255	0.011	8.46751e-298
SCPEP1	0.595342	0.781	0.228	0	CNBP	0.461785	0.48	0.587	4.52016e-11	PFDN5	0.484544	0.584	0.578	5.31633e-53	RASSF3	0.440272	0.44	0.268	5.08658e-74	GUSB	0.353328	0.05	0.271	9.45004e-69	ENSCAFG00000032173 (UPP1)	0.4704	0.74	0.404	1.56903e-102	SH3BGRL3	0.723719	0.431	0.165	2.79684e-74	ENSCAFG00000011263	0.755171	0.092	0.264	8.0679e-14	DPP7	0.807098	0.383	0.085	3.68582e-97	LMNB1	0.714061	0.432	0.04	1.6426e-256
ENSCAFG00000023205 (TMEM256)	0.589418	0.638	0.173	0	RPL35A	0.458539	0.952	0.898	1.33268e-285	ENSCAFG00000005921	0.48348	0.278	0.276	0.00259886	S100P	0.438542	0.869	0.496	5.83379e-133	LPCAT2	0.346312	0.062	0.27	2.62824e-58	SGMS1	0.46874	0.453	0.219	7.15193e-63	DLA-DRA (MHCII)	0.722295	0.404	0.13	3.44199e-95	CAT	0.750144	0.162	0.456	1.66806e-23	MRC1 (CD206)	0.805576	0.85	0.486	1.83859e-62	TYMS	0.712254	0.307	0.01	0
MAN1A1	0.5854	0.821	0.279	0	RPS11	0.458137	0.963	0.901	4.3681e-246	NACA	0.480423	0.613	0.597	4.16704e-59	ENSCAFG00000018078 (GDE1)	0.437794	0.274	0.182	1.16255e-26	AKAP13	0.345915	0.078	0.339	3.95974e-77	CRIP1	0.467461	0.987	0.856	2.47436e-59	ARHGDIB	0.720969	0.943	0.678	3.62903e-145	RASSF3	0.749155	0.105	0.29	2.03151e-14	DLA-12 (MHCI)	0.80146	0.998	0.892	3.76518e-92	ENSCAFG00000023760	0.69781	0.821	0.357	1.75892e-75
ENSCAFG00000000842 (RNASET2)	0.584635	0.546	0.148	0	EEF1D	0.455927	0.689	0.729	2.16062e-82	UBA52	0.479921	0.915	0.841	1.07158e-175	CD86	0.430912	0.608	0.421	7.62581e-76	RBM47	0.332883	0.068	0.301	7.14035e-67	KLF3	0.465387	0.39	0.193	2.02435e-48	TRABD2A	0.72008	0.295	0.01	0	LLPH	0.748231	0.083	0.271	1.59862e-17	LMNA	0.796807	0.762	0.379	1.57443e-65	CBX5	0.696192	0.41	0.059	5.46818e-155
SERPINB10	0.576716	0.525	0.112	0	RPL18	0.454177	0.897	0.862	2.60297e-198	UBB	0.479088	0.741	0.696	3.68769e-101	SYNE1	0.427011	0.32	0.195	3.31202e-42	ENSCAFG00000030449	0.325079	0.073	0.273	1.05111e-51	RUNX3	0.464041	0.267	0.096	1.6884e-57	GNGT2	0.71844	0.482	0.086	1.17927e-264	PYURF	0.742737	0.155	0.437	9.39539e-23	LTA4H	0.79311	0.635	0.252	8.37402e-74	DCK	0.687357	0.258	0.003	0
BPI	0.573381	0.99	0.335	0	RPL19	0.448304	0.967	0.904	0	ENSCAFG00000018740	0.477059	0.412	0.429	9.1057e-13	ZFHX3	0.426228	0.384	0.272	6.96507e-38	TXNIP	0.324978	0.289	0.712	3.42883e-60	MAMDC2	0.463951	0.417	0.236	4.61919e-38	TM6SF1	0.711487	0.335	0.044	6.81564e-252	LCP1	0.740742	0.152	0.352	4.59958e-11	ENSCAFG00000013214 (PDIA3)	0.79254	0.605	0.218	8.52887e-85	ENSCAFG00000032036 (DHFR)	0.683134	0.614	0.188	2.57193e-85
RNASEK	0.571306	0.933	0.415	0	RPS15A	0.442442	0.888	0.853	6.86549e-199	CNBP	0.476659	0.564	0.571	8.17912e-44	PPP3CA	0.423597	0.316	0.2	1.30013e-38	KIF5B	0.320913	0.075	0.353	2.77343e-85	AHNAK	0.452196	0.899	0.701	1.71006e-36	STX7	0.70261	0.659	0.22	3.67771e-169	CAPG	0.72727	0.28	0.614	3.43257e-11	C5AR1	0.782227	0.728	0.337	1.24208e-69	SKA2	0.670359	0.337	0.029	1.32547e-212
HEBP1	0.570369	0.641	0.184	0	RPS27A	0.441361	0.958	0.894	6.3449e-293	ENSCAFG00000032283 (ZNF420)	0.474537	0.338	0.352	0.00019391	ENSCAFG00000024748 (CD55)	0.423301	0.484	0.313	1.60732e-57	IRF4	0.318065	0.073	0.283	7.01279e-56	MCUB	0.448199	0.289	0.102	3.68183e-63	ENSCAFG00000038558	0.700474	0.295	0.019	0	HPRT1	0.725214	0.111	0.329	7.61058e-19	ENSCAFG00000000136 (ATP5F1B)	0.770068	0.705	0.329	5.63324e-73	CIT	0.670273	0.258	0.001	0
LYZ	0.570219	0.971	0.393	0	ENSCAFG00000018652 (UBA52)	0.440807	0.648	0.727	2.8228e-52	RPL13A	0.471819	0.989	0.905	0	CTNNB1	0.423287	0.52	0.353	1.01537e-62	SLC46A3	0.304503	0.064	0.323	7.12413e-81	CAMK1	0.445184	0.301	0.133	8.23494e-47	ATP1B1	0.691972	0.557	0.133	1.10695e-208	HMGB2	0.721072	0.111	0.281	1.85258e-11	ANXA2	0.763047	0.896	0.655	1.8685e-73	ENSCAFG00000013366 (ATP5MC3)	0.666542	0.872	0.505	8.86852e-65
ENSCAFG00000038244	0.55694	0.325	0.064	0	ENSCAFG00000009601 (RPL24)	0.434496	0.941	0.89	2.04834e-231	BTF3	0.471811	0.33	0.344	0.000789992	ENSCAFG00000013015 (FCGR3A, CD16)	0.421199	0.644	0.418	4.43479e-81	CLTC	0.303755	0.052	0.261	2.37789e-62	SKI	0.441118	0.467	0.259	7.98353e-47	RPS9	0.685976	0.984	0.915	1.23057e-198	ARPC1B	0.719559	0.138	0.406	2.62164e-23	ANXA1	0.752794	0.907	0.67	5.23397e-78	EZH2	0.665976	0.274	0.013	9.71131e-299
ENSCAFG00000008899	0.555647	0.414	0.085	0	ENSCAFG00000024483	0.418165	0.438	0.54	0.0106143	GNG2	0.470424	0.671	0.622	2.14311e-88	MAMDC2	0.412877	0.335	0.236	7.49584e-27	SCPEP1	0.295968	0.112	0.446	1.07583e-96	SKAP2	0.439838	0.491	0.231	1.91688e-76	ITGB1 (CD29)	0.683121	0.731	0.269	7.67672e-157	HIPK3	0.717678	0.088	0.259	2.81411e-14	CD86	0.747896	0.776	0.43	8.13662e-54	ATAD5	0.662661	0.253	0.013	2.08999e-262
PPARG	0.555454	0.522	0.099	0	ENSCAFG00000016008 (RPL9)	0.409526	0.944	0.889	2.33039e-233	EIF3G	0.468618	0.443	0.433	3.58939e-21	ENSCAFG00000015164	0.411328	0.49	0.31	1.03805e-64	TCF25	0.293673	0.057	0.263	1.92395e-59	ENSCAFG00000000886 (DES)	0.439088	0.446	0.249	2.95353e-42	ZNF366	0.681366	0.252	0.003	0	DAZAP2	0.712613	0.147	0.41	3.83566e-21	C1QA	0.746926	0.687	0.387	4.51841e-37	SGO1	0.661252	0.274	0.002	0
MAMDC2	0.554469	0.496	0.113	0	GNG2	0.405738	0.559	0.641	1.01526e-23	RPL13	0.466898	0.981	0.886	7.0215e-270	GPNMB	0.406997	0.673	0.356	2.90578e-130	MBNL1	0.29097	0.088	0.41	3.91752e-102	ENSCAFG00000031706 (FABP5)	0.437868	0.618	0.404	2.16975e-31	GNG5	0.679873	0.808	0.405	4.68606e-121	TRAPPC5	0.699067	0.108	0.348	4.38521e-23	CD68	0.743923	0.399	0.14	2.74656e-48	ENSCAFG00000008287	0.661214	0.473	0.126	3.16785e-78
DLA-DQA1 (MHCII)	0.554128	0.738	0.266	0	SNRPD2	0.398678	0.632	0.728	1.90115e-41	UBE2L6	0.46659	0.305	0.313	0.000351214	SKI	0.402857	0.367	0.259	1.56136e-33	CTSS	0.289579	0.264	0.598	4.7743e-44	GNG10	0.434151	0.866	0.564	1.73268e-77	LPCAT1	0.67928	0.452	0.116	2.52992e-156	WSB1	0.693023	0.105	0.291	1.25165e-14	ENSCAFG00000000686 (C2)	0.737342	0.263	0.067	5.02552e-53	ENSCAFG00000008236 (ARHGAP11A)	0.660149	0.261	0.005	0
AP1S2	0.553189	0.81	0.284	0	EEF1A1	0.393162	0.928	0.873	3.37043e-200	ENSCAFG00000016250 (ADGRE2)	0.465702	0.446	0.466	1.53758e-16	CASP7	0.402694	0.252	0.12	3.49058e-58	ENSCAFG00000019360 (AMDHD2)	0.283439	0.058	0.281	4.57107e-67	SERPINB1	0.427531	0.377	0.167	1.14683e-57	SLAMF7	0.676787	0.353	0.044	4.0291e-276	FLOT1	0.688642	0.211	0.544	1.25185e-21	ENSCAFG00000029403 (TALDO1)	0.731701	0.902	0.621	5.20115e-96	MCM5	0.657792	0.264	0.003	0
CAST	0.549294	0.715	0.237	0	ENSCAFG00000031930	0.393075	0.492	0.594	5.22719e-09	RPS11	0.465378	0.989	0.9	1.57702e-247	UBL3	0.399963	0.409	0.312	2.82674e-28	ENSCAFG00000025332 (GSTP)	0.283016	0.109	0.443	2.2754e-97	RPS19BP1	0.42264	0.484	0.294	1.30075e-37	NAGA	0.669886	0.448	0.109	9.81745e-168	UBE2L6	0.681543	0.106	0.32	1.07043e-18	PDIA4	0.731501	0.451	0.15	1.78387e-62	MAD2L2	0.653937	0.397	0.073	8.66305e-110
ENSCAFG00000024792 (CD300C)	0.545501	0.689	0.184	0	ENSCAFG00000000027	0.392057	0.831	0.841	1.04128e-96	ENSCAFG00000020219	0.459255	0.311	0.315	7.688e-05	CSTB	0.398768	0.869	0.573	2.73991e-112	PRRC2C	0.281512	0.088	0.405	1.712e-99	IL1RN	0.418363	0.406	0.225	9.23627e-38	ENSCAFG00000002448 (AHR)	0.669884	0.444	0.16	5.31577e-89	TANK	0.678785	0.126	0.357	7.9173e-19	EMP3	0.730734	0.909	0.635	1.21913e-61	ENSCAFG00000014968	0.648648	0.97	0.7	1.54119e-63
ENSCAFG00000014051 (TSPAN7)	0.544055	0.318	0.055	0	RPL35	0.391417	0.901	0.875	5.24469e-176	ENSCAFG00000008776	0.458986	0.312	0.324	0.00621499	MITF	0.398038	0.336	0.231	1.12608e-32	SLC30A1	0.277502	0.05	0.261	6.42683e-64	CTSA	0.417975	0.522	0.294	3.30373e-51	BCAS4	0.663046	0.393	0.038	0	CORO1A	0.676435	0.171	0.341	8.37156e-06	CTNNB1	0.720509	0.673	0.361	1.43018e-40	DNMT1	0.646378	0.435	0.089	2.31738e-105
CD9	0.543872	0.968	0.585	0	ENSCAFG00000006102 (RPL29)	0.38222	0.862	0.851	1.30481e-122	RPS18	0.45636	0.966	0.879	3.12297e-232	ARFIP1	0.397615	0.383	0.233	1.42976e-57	IL17RA (CD217)	0.274847	0.054	0.255	9.5154e-59	UBE2J1	0.414545	0.382	0.207	1.06562e-37	CSF2RB	0.656763	0.71	0.304	7.10345e-131	YY1	0.672171	0.088	0.281	5.00641e-18	RPN1	0.713084	0.569	0.205	1.96968e-72	SPDL1	0.644435	0.28	0.022	8.54874e-196
ADGRF5	0.543618	0.512	0.108	0	RPS16	0.379192	0.893	0.867	3.879e-132	RPL14	0.454709	0.598	0.603	5.00392e-47	ENSCAFG00000031671	0.392833	0.374	0.273	2.64566e-30	SKIL	0.273882	0.052	0.251	5.25535e-59	ATG7	0.408069	0.404	0.217	8.34331e-40	ZNF385A	0.643375	0.526	0.174	2.63661e-124	LMAN2	0.663047	0.08	0.28	5.41521e-20	ANXA5	0.711834	0.878	0.555	2.93279e-76	ENSCAFG00000005166	0.643973	0.88	0.501	6.80823e-64
FAM96A	0.541729	0.667	0.211	0	RPS24	0.375691	0.532	0.64	3.77266e-11	EEF1D	0.447969	0.772	0.717	7.07794e-112	ENSCAFG00000000061 (BLOC1S1)	0.391785	0.681	0.475	4.44423e-77	CD36	0.272643	0.099	0.354	1.10268e-65	IFI30	0.406415	0.817	0.502	7.01055e-77	FXYD6	0.641378	0.316	0.082	7.27014e-102	TGIF2-C20orf24	0.6473	0.089	0.281	1.68357e-17	GRN	0.70855	0.345	0.109	2.85241e-51	FANCD2	0.643809	0.258	0.004	0
ENSCAFG00000018078 (GDE1)	0.541725	0.406	0.077	0	EIF3F	0.37392	0.486	0.586	2.09997e-06	RPL19	0.445672	0.99	0.904	0	MMD	0.389537	0.349	0.249	1.22269e-26	HSPB1	0.270695	0.216	0.617	5.89102e-82	ENSCAFG00000018277 (CKB)	0.405977	0.291	0.095	9.96683e-76	BATF3	0.640053	0.519	0.265	4.41322e-52	NDUFA8	0.645496	0.136	0.459	1.46683e-33	ENSCAFG00000017708 (HEXA)	0.704234	0.567	0.233	3.17109e-57	TRAPPC6A	0.642232	0.429	0.078	2.28912e-119
SLC30A1	0.527459	0.489	0.114	0	RPLP0	0.370826	0.556	0.655	3.61249e-14	SERBP1	0.438132	0.5	0.513	3.10838e-27	PDLIM1	0.384342	0.582	0.385	1.83801e-62	STX7	0.267088	0.053	0.254	1.55777e-58	P2RX4	0.403347	0.253	0.107	4.04349e-40	SLC25A5	0.637298	0.809	0.404	3.81765e-119	DOK2	0.644711	0.095	0.333	7.07736e-25	DNAJA1	0.699486	0.562	0.178	5.73632e-89	SRM	0.635338	0.443	0.091	1.12471e-105
AIF1	0.527281	0.852	0.275	0	ISG20	0.368138	0.301	0.145	7.8948e-107	RPL28	0.436867	0.981	0.898	9.35789e-249	AP1S2	0.381795	0.631	0.449	2.10421e-67	MZT1	0.266786	0.049	0.26	1.28952e-65	CYBB	0.398534	0.878	0.507	5.78598e-76	CD40	0.631209	0.299	0.049	2.2666e-172	TXNIP	0.64148	0.32	0.69	2.28928e-10	MAMDC2	0.698949	0.54	0.238	1.3473e-43	SELENOW	0.634821	0.976	0.758	1.423e-75
SNX3	0.524902	0.573	0.182	0	HDDC3	0.367833	0.172	0.258	7.59404e-05	SNRPD2	0.433284	0.728	0.711	1.81906e-97	SLC46A3	0.381291	0.4	0.291	8.99311e-35	LTA4H	0.266502	0.059	0.279	3.63696e-65	SLC37A2	0.392348	0.287	0.153	7.04866e-27	IDH2	0.630729	0.262	0.03	4.8165e-227	RAB5C	0.635887	0.105	0.351	1.22104e-24	HSPB1	0.698053	0.859	0.577	2.70294e-59	SMC6	0.631216	0.791	0.357	4.13848e-63
LGALS3	0.523874	0.94	0.497	0	ENSCAFG00000000415 (RAP1B)	0.364847	0.485	0.592	0.00293606	ENSCAFG00000018187	0.432645	0.526	0.556	5.03308e-22	ENSCAFG00000025332 (GSTP)	0.379283	0.569	0.4	3.56129e-56	ANXA1	0.263911	0.268	0.713	4.98406e-81	ENSCAFG00000024748 (CD55)	0.392318	0.502	0.319	3.72324e-31	LMTK2	0.62694	0.273	0.043	2.87164e-164	OGFRL1	0.624286	0.07	0.256	6.76491e-19	UBC	0.695719	0.821	0.472	8.63907e-60	ENSCAFG00000019261	0.626525	0.457	0.092	1.79115e-109
CD68	0.522924	0.32	0.055	0	ENSCAFG00000010507	0.356047	0.507	0.638	1.94997e-05	PIGN	0.431213	0.459	0.492	1.23139e-13	SNX3	0.374905	0.385	0.31	3.74226e-19	RSRC2	0.262647	0.057	0.296	4.33283e-75	IFNGR1	0.392254	0.67	0.422	2.32329e-55	SH3BP1	0.612351	0.513	0.12	2.32908e-196	TMEM183A	0.618587	0.076	0.284	4.75531e-22	LRPAP1	0.693178	0.769	0.385	8.92617e-69	TEX30	0.613407	0.402	0.074	4.02656e-107
DLA-DMB (MHCII)	0.519154	0.926	0.378	0	RPL11	0.353147	0.939	0.889	1.13049e-147	ENSCAFG00000032349	0.428287	0.451	0.467	1.64467e-16	TPPP	0.374324	0.343	0.25	5.91202e-22	PSTPIP2	0.258446	0.09	0.409	1.93867e-99	H2AFY	0.389335	0.444	0.248	1.40555e-41	CX3CR1	0.610018	0.274	0.011	0	SARAF	0.614586	0.19	0.517	1.3944e-24	ENPP2	0.687154	0.37	0.146	5.46674e-35	NT5C	0.607011	0.592	0.184	7.36653e-76
CD86	0.513801	0.782	0.257	0	RPL32	0.349201	0.925	0.878	1.86607e-148	HNRNPK	0.427446	0.446	0.47	1.39087e-14	C5AR1	0.374246	0.496	0.331	1.41558e-61	CD86	0.257775	0.114	0.467	1.09895e-105	CDCA7L	0.388077	0.268	0.113	1.39916e-43	VASP	0.60923	0.798	0.354	1.91064e-147	PPP1CC	0.612795	0.096	0.263	1.33542e-12	ATP6V1B2	0.681671	0.544	0.187	3.73407e-71	TMPO	0.606629	0.332	0.029	1.57378e-205
TMEM37	0.510982	0.28	0.057	0	RPL7	0.346792	0.962	0.902	2.86452e-214	RPS26	0.422964	0.982	0.901	1.47456e-240	ADAM9	0.373558	0.302	0.216	1.39204e-22	RGS18	0.254405	0.05	0.278	3.83985e-72	CTSH	0.386597	0.338	0.203	5.39032e-22	ABI3	0.600214	0.486	0.125	1.65244e-161	GOLGA7	0.602696	0.101	0.332	1.28798e-22	CYBA	0.68108	0.946	0.672	8.74227e-86	CENPH	0.604341	0.258	0.006	0
PDPN	0.508235	0.302	0.06	0	SNRPG	0.346001	0.547	0.677	3.59629e-11	RPS10	0.422645	0.348	0.35	1.14679e-07	HEBP1	0.37069	0.423	0.333	3.64043e-25	DHRS4	0.253709	0.205	0.502	2.56406e-48	GNAI2	0.384651	0.798	0.516	2.55034e-62	EML4	0.600012	0.68	0.277	2.30723e-120	TAX1BP1	0.599517	0.085	0.252	4.47897e-14	SERPINB8	0.680329	0.417	0.148	7.7479e-50	JPT1	0.603131	0.764	0.424	1.72762e-38
CAT	0.506111	0.802	0.259	0	NUCB2	0.339361	0.212	0.32	1.76778e-05	DLA-64 (MHCI)	0.417904	0.869	0.783	1.21216e-119	SLC30A1	0.370107	0.332	0.234	8.0528e-27	ENSCAFG00000029403 (TALDO1)	0.253074	0.223	0.665	8.45422e-97	SLC39A10	0.382777	0.262	0.119	2.31942e-36	ZYX	0.597959	0.625	0.24	7.03383e-119	ZYX	0.593602	0.085	0.262	1.45845e-15	HMOX1	0.675201	0.603	0.285	3.56901e-45	RNASEH2B	0.602848	0.56	0.161	2.85531e-81
FTL	0.504777	0.336	0.057	0	RPSA	0.338886	0.553	0.665	2.06267e-09	RPL18	0.415466	0.949	0.857	2.22833e-174	CD163	0.369859	0.463	0.303	1.50018e-60	ENSCAFG00000014256 (CD46)	0.252651	0.056	0.294	6.0429e-75	VPS28	0.382157	0.776	0.523	1.00649e-52	FXYD5	0.597894	0.805	0.397	1.58822e-117	AIF1	0.584361	0.17	0.485	1.54211e-26	ENSCAFG00000025332 (GSTP)	0.673385	0.746	0.407	1.54209e-50	BUB3	0.602	0.625	0.224	2.39271e-65
ENSCAFG00000002336	0.503271	0.309	0.055	0	RPL27	0.338404	0.815	0.837	2.12343e-93	EEF1A1	0.406481	0.973	0.87	3.23946e-195	P4HA1	0.367604	0.377	0.278	2.53255e-29	ENSCAFG00000016008 (RPL9)	-0.250135	0.47	0.936	4.65388e-84	C1QA	0.380171	0.466	0.391	0.00402804	MLEC	0.597138	0.486	0.127	1.41494e-160	SSU72	0.574047	0.099	0.362	9.04122e-29	LCP1	0.668126	0.692	0.336	5.87837e-63	C7orf57	0.598606	0.481	0.172	6.40735e-47
PDXK	0.499545	0.737	0.218	0	RPL27A	0.335981	0.218	0.331	5.56703e-05	ENSCAFG00000009601 (RPL24)	0.404535	0.977	0.888	1.88838e-205	MMP14	0.364239	0.357	0.269	1.62106e-23	NME1	-0.250303	0.178	0.73	2.78672e-191	ENSCAFG00000031841	0.377656	0.522	0.292	5.5215e-54	DOCK10	0.594385	0.644	0.203	1.30316e-163	BAZ1A	0.57193	0.091	0.318	1.19431e-23	MMP14	0.666439	0.526	0.271	6.10595e-29	SMC3	0.594865	0.481	0.131	4.44557e-76
ENSCAFG00000025174	0.497674	0.353	0.065	0	ENSCAFG00000018094 (RPS14)	0.327104	0.971	0.916	4.66608e-200	KIAA1551	0.403837	0.347	0.272	2.3125e-31	ENSCAFG00000030164	0.364091	0.922	0.681	1.17099e-99	RPL12	-0.251123	0.354	0.885	3.62224e-120	HLA-DRB1 (MHCII)	0.37654	0.999	0.853	2.1032e-116	RPS6KA4	0.589867	0.387	0.083	4.80183e-164	U2AF1	0.566582	0.121	0.404	4.39762e-29	CCT5	0.665565	0.508	0.16	8.76126e-76	NUP210	0.59205	0.353	0.035	5.63131e-194
FCER1G	0.495964	0.723	0.211	0	EIF3I	0.325795	0.173	0.255	0.000795188	RPS24	0.403654	0.615	0.625	3.91236e-42	LRMDA	0.360752	0.289	0.222	3.70744e-15	ATP6V1F	-0.251541	0.031	0.322	1.36116e-114	ALCAM	0.3734	0.494	0.303	2.82797e-37	SLC29A1	0.587928	0.817	0.472	6.13393e-83	FAM204A	0.565153	0.105	0.377	1.21893e-29	FUCA1	0.661843	0.898	0.565	3.0227e-72	GINS4	0.585219	0.288	0.024	1.23691e-191
LRP1	0.49539	0.6	0.139	0	ENSCAFG00000018552	0.323535	0.176	0.265	3.48818e-05	RPS21	0.402586	0.913	0.846	3.89729e-148	ITGAV (CD51)	0.359992	0.274	0.205	5.72969e-16	COX7A2L	-0.252637	0.066	0.482	9.80774e-171	GPX1	0.373014	0.989	0.827	1.0694e-75	LMO4	0.579912	0.473	0.132	6.50794e-140	CISH	0.564848	0.161	0.483	5.97003e-29	RDH16	0.660276	0.519	0.234	3.42856e-42	RHEB	0.582694	0.812	0.454	1.11064e-50
SPI1	0.493554	0.752	0.242	0	TBCB	0.31799	0.234	0.366	6.10095e-07	RPS5	0.401639	0.944	0.869	1.2422e-168	PPARG	0.35976	0.333	0.236	1.58778e-26	RHEB	-0.25413	0.065	0.497	7.62268e-183	SIDT2	0.367381	0.351	0.19	1.31108e-33	SNX10	0.577235	0.71	0.241	7.96088e-198	NDUFB2	0.56396	0.2	0.604	7.67784e-37	DLA-DQA1 (MHCII)	0.649534	0.773	0.42	3.52402e-53	SMC1A	0.579642	0.386	0.081	8.15887e-87
DBI	0.491483	0.971	0.506	0	RPL7A	0.316323	0.886	0.858	5.66667e-101	TSC22D3	0.39666	0.331	0.31	7.30405e-10	RDH16	0.356261	0.326	0.233	1.51624e-24	UCHL5	-0.254264	0.022	0.259	7.16461e-90	SLC38A2	0.362509	0.428	0.214	1.03356e-50	TSTA3	0.576095	0.644	0.269	5.95051e-111	PGLS	0.561067	0.148	0.497	1.99558e-36	LIPA	0.648541	0.635	0.349	1.23682e-33	ENSCAFG00000011431	0.578512	0.28	0.024	2.65275e-180
PDK4	0.490963	0.493	0.114	0	RPL23	0.312203	0.849	0.856	2.20268e-83	ENSCAFG00000024483	0.391568	0.491	0.528	3.53009e-13	CREG1	0.355545	0.462	0.336	3.9325e-38	RPL11	-0.254913	0.471	0.936	1.72779e-84	ATOX1	0.360919	0.778	0.509	1.06096e-52	OAZ1	0.572488	0.972	0.868	1.5505e-151	GRB2	0.559944	0.2	0.557	6.25702e-28	CASP4	0.638857	0.41	0.088	2.73385e-110	NDUFS8	0.577197	0.772	0.405	1.43435e-50
ENSCAFG00000005430	0.490489	0.405	0.107	0	RPL12	0.311356	0.828	0.843	1.1347e-48	RPS15A	0.391155	0.918	0.851	7.95979e-153	LRP1	0.35534	0.403	0.287	1.36652e-37	UQCC2	-0.254996	0.08	0.534	6.9711e-188	TLR4	0.358228	0.36	0.18	3.66653e-41	CREM	0.568773	0.685	0.287	3.93808e-121	TXNDC12	0.548071	0.089	0.338	7.36849e-28	ENSCAFG00000001098	0.638111	0.63	0.274	7.48778e-61	INCENP	0.568738	0.28	0.027	1.47884e-157
CTSH	0.488874	0.579	0.148	0	ENSCAFG00000005878 (ANAPC11)	0.29718	0.19	0.297	1.09147e-07	ENSCAFG00000012839	0.388468	0.775	0.752	5.45295e-78	IL10	0.355111	0.507	0.306	1.73038e-84	PSMB9	-0.255087	0.243	0.82	2.21489e-174	NPC2	0.356298	0.833	0.538	1.75519e-48	SKAP2	0.568011	0.631	0.227	5.62741e-139	SYPL1	0.536422	0.088	0.331	3.90141e-27	ENSCAFG00000008221 (ALDOA)	0.637228	0.814	0.489	2.05828e-62	ENSCAFG00000007622	0.568269	0.413	0.079	4.96278e-107
TCF7L2	0.487925	0.431	0.121	0	ENSCAFG00000028485	0.296535	0.965	0.913	4.355e-117	RPL27	0.387079	0.881	0.828	3.16478e-132	ZEB2	0.352755	0.299	0.173	1.60507e-45	SELENOT	-0.255223	0.16	0.716	4.31821e-209	SNX3	0.343075	0.473	0.309	3.06386e-24	NPC2	0.566415	0.884	0.539	7.63309e-73	TMEM59	0.531991	0.135	0.423	1.81129e-27	PSMB5	0.634732	0.676	0.325	1.06392e-55	CRYL1	0.56273	0.288	0.045	1.75263e-93
ALAS1	0.487668	0.629	0.186	0	RWDD1	0.294036	0.296	0.454	0.000261126	DLA-12 (MHCI)	0.384728	0.96	0.886	4.8279e-174	ANO6	0.349851	0.331	0.249	2.20486e-21	PGLS	-0.25583	0.076	0.521	2.15225e-183	CD44	0.341831	0.279	0.137	5.7168e-30	ENSCAFG00000003134	0.563876	0.636	0.206	2.00677e-158	ACP5	0.531317	0.063	0.272	1.83796e-24	GBA	0.628876	0.317	0.074	1.35937e-72	FAM111A	0.560484	0.413	0.094	3.80576e-82
TBC1D9	0.486891	0.348	0.062	0	FAU	0.293866	0.955	0.914	5.84391e-133	MYCBP2	0.383188	0.37	0.394	7.01674e-05	DAPK1	0.347155	0.391	0.296	1.16234e-27	ENSCAFG00000032152	-0.255919	0.119	0.633	8.49608e-207	MANF	0.33977	0.43	0.262	8.28969e-27	CD74	0.556513	0.377	0.125	3.39132e-82	PNISR	0.529977	0.101	0.316	5.58645e-20	DHDH	0.628219	0.263	0.066	1.30398e-53	DDX39A	0.558856	0.272	0.039	1.15181e-97
RND3	0.486128	0.501	0.143	0	RPS4X	0.292008	0.938	0.891	6.58729e-116	DLA88 (MHCI)	0.381744	0.919	0.842	3.52773e-147	THRAP3	0.344612	0.26	0.156	4.79931e-30	RTF2	-0.256781	0.028	0.269	4.72219e-89	SDC2	0.336861	0.276	0.186	1.02235e-09	GNAI2	0.550353	0.877	0.515	4.30315e-97	RAP1A	0.524344	0.174	0.531	3.19818e-33	DDOST	0.622858	0.723	0.356	1.10355e-57	ANP32B	0.554675	0.514	0.162	4.3339e-64
ENSCAFG00000040164	0.486002	0.33	0.057	0	RNF7	0.289672	0.18	0.267	0.000125461	RPS27	0.378819	0.971	0.892	1.6652e-151	CCDC88A	0.344488	0.31	0.231	2.00374e-20	SNX10	-0.257845	0.049	0.278	7.47375e-75	ZYX	0.336709	0.444	0.246	9.46451e-42	CD83	0.549453	0.511	0.271	1.62342e-43	SH3GLB1	0.516781	0.065	0.253	2.86943e-20	ENSCAFG00000009211 (LDHA)	0.607915	0.81	0.524	1.1271e-54	TMEM147	0.554218	0.802	0.401	5.29602e-54
LGALSL	0.484613	0.906	0.358	0	NCL	0.288313	0.235	0.366	8.50526e-08	EEF1B2	0.378208	0.505	0.525	3.14489e-18	BAZ2B	0.342854	0.253	0.164	2.57983e-26	ITGB1 (CD29)	-0.257973	0.038	0.31	1.836e-100	CREM	0.334836	0.507	0.293	5.89705e-44	ARPC5L	0.5491	0.527	0.181	2.64899e-115	SEC14L1	0.514455	0.072	0.308	3.12143e-28	CD74	0.606804	0.426	0.128	1.15e-67	PRDX4	0.552719	0.389	0.078	2.3198e-88
DLA-DMA (MHCII)	0.481914	0.644	0.205	0	RACK1	0.283124	0.704	0.754	5.7333e-28	ENSCAFG00000018652 (UBA52)	0.378043	0.726	0.713	3.21351e-72	KLF3	0.342674	0.284	0.194	5.69004e-25	RPL18	-0.258445	0.384	0.912	1.11573e-102	CISH	0.333923	0.733	0.459	2.84624e-49	MYCBP	0.540963	0.349	0.053	9.64908e-223	ENSCAFG00000004962	0.514292	0.116	0.36	1.37084e-22	BCAP31	0.597318	0.664	0.309	9.64505e-54	ENSCAFG00000005694 (NAP1L1)	0.550844	0.799	0.391	3.72757e-45
CTSC	0.477591	0.578	0.16	0	RPS2	0.282419	0.642	0.737	9.24326e-16	RPL35A	0.376117	0.979	0.896	1.78322e-209	SEC14L1	0.336501	0.386	0.291	1.83337e-27	RPS4X	-0.258528	0.5	0.934	7.62138e-75	OSBPL11	0.329111	0.289	0.155	2.36986e-25	FXYD1	0.540811	0.362	0.085	2.34519e-134	UBE2D2	0.511255	0.082	0.318	1.22231e-26	PLIN2	0.596997	0.535	0.241	7.14353e-41	COMMD4	0.546489	0.663	0.242	1.06455e-68
DAPK1	0.475305	0.696	0.217	0	NDUFV3	0.28037	0.19	0.345	3.84014e-22	ENSCAFG00000031930	0.374395	0.553	0.581	7.42723e-25	PHTF2	0.334937	0.258	0.192	1.01008e-13	SPCS2	-0.259928	0.062	0.439	2.44638e-148	RXRA	0.325311	0.309	0.185	5.8867e-20	IRS2	0.535067	0.489	0.182	2.73359e-88	C27H12orf57	0.493381	0.279	0.702	4.5727e-24	CLEC12A	0.591884	0.689	0.356	2.9811e-46	COQ10B	0.545931	0.861	0.568	2.90883e-44
PTGR1	0.472063	0.563	0.164	0	ENSCAFG00000024837	0.280324	0.297	0.449	0.000240027	ENSCAFG00000012395 (RPS25)	0.374337	0.983	0.894	1.65696e-219	CPPED1	0.332932	0.441	0.35	1.71795e-26	RPS3	-0.26159	0.32	0.86	6.43096e-127	NANS	0.324685	0.359	0.227	7.03737e-19	SLC35C2	0.534582	0.389	0.098	5.43884e-130	PRELID1	0.484026	0.092	0.385	1.88476e-36	ENSCAFG00000005430	0.591746	0.329	0.126	4.41177e-32	MKKS	0.541129	0.641	0.265	3.85324e-53
SLC46A3	0.471243	0.645	0.207	0	RPS3A	0.278068	0.762	0.81	4.0868e-38	RPLP0	0.3688	0.629	0.641	5.94889e-38	APOBR	0.330765	0.266	0.181	2.35822e-22	ENSCAFG00000014234	-0.264491	0.07	0.457	1.70035e-150	SLC6A6	0.321315	0.387	0.205	2.42813e-38	PSMB8	0.528216	0.92	0.594	2.24268e-95	TPI1	0.48307	0.164	0.536	2.7801e-38	AIF1	0.589372	0.776	0.466	5.78747e-51	HNRNPUL1	0.538787	0.723	0.293	1.23734e-60
CPPED1	0.465654	0.335	0.059	0	ENSCAFG00000008998 (CFAP298)	0.272781	0.17	0.257	9.16379e-06	RPL35	0.367165	0.948	0.87	9.75359e-164	EEA1	0.327401	0.311	0.243	2.82217e-14	ENSCAFG00000008186 (POLE4)	-0.264771	0.027	0.268	6.37956e-90	RALB	0.321301	0.353	0.21	2.02419e-25	ATP6V0B	0.52688	0.343	0.097	1.34275e-96	SPI1	0.475011	0.125	0.429	2.32667e-32	SLC15A2	0.588817	0.304	0.114	6.6878e-30	TIPIN	0.537156	0.321	0.059	1.36441e-84
B3GNT7	0.464461	0.543	0.159	0	RPL36AL	0.272363	0.733	0.82	6.35503e-37	ENSCAFG00000010507	0.365402	0.589	0.621	6.63616e-31	PPP1R15B	0.327243	0.414	0.301	1.86321e-34	TXNDC12	-0.265058	0.042	0.355	3.89146e-121	TYROBP	0.318822	0.992	0.627	1.89768e-45	H3F3A	0.521581	0.759	0.415	1.6795e-83	FXYD5	0.466283	0.106	0.425	3.94886e-39	ENSCAFG00000032173 (UPP1)	0.584045	0.757	0.412	7.37163e-57	IFT27	0.532179	0.334	0.046	1.48732e-125
USF2	0.464248	0.677	0.205	0	ENSCAFG00000023760	0.267154	0.246	0.388	1.2485e-08	RPS27A	0.356418	0.982	0.894	3.11858e-185	ANXA5	0.324535	0.773	0.542	3.90756e-72	ENSCAFG00000016065	-0.265284	0.044	0.353	1.30274e-117	PHF10	0.317798	0.26	0.127	1.33631e-28	LCP1	0.520544	0.682	0.331	1.79712e-71	PSTPIP2	0.457126	0.106	0.393	2.40951e-32	CCT8	0.584011	0.395	0.093	1.18721e-89	DBF4	0.529346	0.272	0.04	2.60411e-94
CTNNB1	0.462913	0.343	0.063	0	ENSCAFG00000017688 (NDUFAB1)	0.263241	0.603	0.728	4.82495e-08	HMGB2	0.355058	0.299	0.271	7.02318e-09	CALML4	0.324062	0.29	0.221	1.46646e-14	FKBP2	-0.266146	0.029	0.313	1.84636e-111	ENSCAFG00000038244	0.317561	0.256	0.149	1.06191e-15	SSR4	0.519075	0.897	0.6	3.81169e-90	ATP6AP1	0.453062	0.093	0.367	3.97537e-32	SLC43A3	0.582286	0.259	0.034	2.62586e-120	ENSCAFG00000014991 (MZT2B)	0.522031	0.557	0.194	1.49932e-58
ENSCAFG00000008026 (ABCC1)	0.45949	0.575	0.18	0	ENSCAFG00000017317	0.261309	0.187	0.304	8.55963e-11	RPSA	0.353789	0.631	0.65	4.33373e-35	OGFRL1	0.323788	0.322	0.242	1.46844e-19	RWDD1	-0.266534	0.06	0.463	9.70977e-167	ACTB	0.316488	0.971	0.774	2.74571e-63	ENSCAFG00000013770 (ARHGAP27)	0.515827	0.325	0.071	1.64703e-129	NDUFV2	0.438031	0.085	0.379	4.7991e-38	ENSCAFG00000016728 (PSMA4)	0.574485	0.494	0.158	1.47232e-72	HP1BP3	0.521997	0.486	0.186	9.21645e-42
M6PR	0.456253	0.662	0.171	0	NCOR1	0.260918	0.255	0.404	4.86115e-09	EIF3F	0.347542	0.542	0.575	2.81651e-18	C1QC	0.323537	0.405	0.223	4.23933e-54	ENSCAFG00000012395 (RPS25)	-0.269377	0.475	0.944	3.93293e-84	USF2	0.31526	0.448	0.284	5.82295e-27	ADAM8	0.510755	0.262	0.025	5.27436e-263	SCAF11	0.432425	0.059	0.254	1.28515e-22	OAS2	0.573956	0.438	0.165	5.03071e-46	CHCHD2	0.519549	0.764	0.373	6.32909e-50
TREM1	0.45561	0.491	0.108	0	ENSCAFG00000012252	0.260694	0.215	0.341	3.55563e-09	RPS16	0.337257	0.949	0.861	2.4896e-117	GALNT1	0.322746	0.477	0.364	1.17269e-35	HMGB2	-0.270367	0.045	0.295	6.46254e-87	FAM96A	0.315182	0.544	0.359	4.78147e-29	ACAT2	0.50778	0.349	0.08	1.14145e-130	PPP1R15B	0.428682	0.083	0.319	2.08875e-26	ENSCAFG00000013015 (FCGR3A, CD16)	0.57296	0.778	0.43	2.17559e-45	SGO2	0.515013	0.264	0.038	2.57052e-95
MITF	0.454449	0.336	0.081	0	ENSCAFG00000029124	0.258213	0.185	0.302	5.23795e-12	LCP1	0.335828	0.328	0.347	0.0306322	BPI	0.321511	0.946	0.523	3.35454e-183	ENSCAFG00000019226	-0.271173	0.031	0.308	1.76676e-106	ENSCAFG00000003477 (PDIA6)	0.313901	0.536	0.332	1.62287e-35	SUOX	0.507504	0.295	0.071	6.44655e-105	ENSCAFG00000019360 (AMDHD2)	0.42675	0.06	0.27	3.55189e-25	PSAP	0.570231	0.252	0.051	6.59668e-69	ENSCAFG00000006395	0.511902	0.652	0.26	1.09998e-56
ENSCAFG00000006478 (GSR)	0.45339	0.731	0.24	0	ENSCAFG00000001608	0.254919	0.227	0.361	1.31062e-09	RPL32	0.333492	0.953	0.876	5.61243e-124	ENSCAFG00000023205 (TMEM256)	0.310835	0.416	0.325	5.71192e-22	CD99	-0.272013	0.084	0.524	2.68489e-177	PDXK	0.313534	0.637	0.385	3.15485e-49	ENSCAFG00000032043	0.504825	0.358	0.097	4.21484e-107	RNF130	0.426315	0.057	0.268	8.65904e-26	ATP6V1H	0.567583	0.488	0.178	1.509e-56	GUK1	0.509507	0.829	0.448	2.24511e-49
HEXB	0.452678	0.696	0.184	0	PCNP	0.253414	0.309	0.474	0.000183846	ENSCAFG00000016008 (RPL9)	0.332015	0.975	0.887	5.55549e-154	TM9SF3	0.310645	0.347	0.257	1.56295e-23	RPL7A	-0.272132	0.39	0.905	3.5773e-104	DIAPH1	0.313488	0.456	0.28	3.0143e-31	GALK1	0.504204	0.455	0.127	2.72572e-132	STK4	0.423865	0.069	0.261	1.5954e-20	UBB	0.567351	0.902	0.697	1.25843e-61	NUDT1	0.505977	0.285	0.036	8.7201e-122
ENSCAFG00000030466 (LITAF)	0.45046	0.609	0.186	0	ENSCAFG00000010850 (RPL27A)	0.252781	0.226	0.371	3.58142e-12	ENSCAFG00000002166	0.329985	0.41	0.468	0.00785225	ENSCAFG00000037735 (TMSB4X)	0.310496	1	0.977	3.14692e-139	ENSCAFG00000029124	-0.272169	0.04	0.306	7.89539e-96	EPS8	0.311584	0.327	0.193	1.81932e-22	ENSCAFG00000031852 (HIGD1A)	0.500312	0.564	0.248	5.07391e-76	SAP18	0.421721	0.055	0.251	1.89439e-23	DRAM2	0.56596	0.841	0.511	2.42239e-47	POC1A	0.499509	0.261	0.022	1.90928e-170
TGFBR2	0.449512	0.451	0.112	0	ENSCAFG00000029967	0.252277	0.222	0.375	3.63086e-15	YWHAB	0.329705	0.434	0.489	0.000182676	ENSCAFG00000008899	0.308457	0.262	0.192	7.72135e-14	TXNL1	-0.273505	0.035	0.326	5.5237e-112	GRB2	0.310703	0.768	0.533	4.64337e-39	EGFL7	0.498343	0.267	0.052	1.01416e-126	LPCAT2	0.420976	0.059	0.26	1.25037e-23	VCP	0.564889	0.417	0.133	3.5912e-58	LSM4	0.492584	0.75	0.362	3.33932e-49
ENSCAFG00000029004 (GSTK1)	0.448349	0.385	0.1	0	RALBP1	0.251618	0.218	0.338	3.04466e-07	ENSCAFG00000015433	0.323311	0.447	0.492	3.04634e-05	FAM96A	0.307331	0.441	0.361	3.53206e-21	ENSCAFG00000029967	-0.273635	0.047	0.379	3.47063e-129	TMEM2	0.309039	0.282	0.156	2.16736e-22	GLIPR1	0.496976	0.717	0.277	4.50599e-148	CHMP2A	0.419813	0.095	0.409	1.90959e-40	LRP1	0.564475	0.571	0.291	7.37073e-30	SOD1	0.48764	0.758	0.374	2.64966e-46
NENF	0.448226	0.581	0.171	0	ATF4	0.250255	0.249	0.377	2.42806e-06	ENSCAFG00000000027	0.323123	0.892	0.832	6.11982e-73	GNG10	0.306175	0.737	0.563	2.6693e-52	UBL4A	-0.273686	0.037	0.323	7.9625e-109	ADAM28	0.308175	0.272	0.135	5.0177e-30	DOCK8	0.495542	0.261	0.043	6.48283e-149	TCF25	0.408579	0.056	0.253	2.36391e-23	DLA-79 (MHCI)	0.56342	0.621	0.265	1.42084e-56	ENSCAFG00000032259	0.48107	0.497	0.272	2.51358e-19
ALCAM	0.448068	0.439	0.114	0	NDUFB3	-0.252026	0.07	0.27	1.45442e-98	ENSCAFG00000006102 (RPL29)	0.319268	0.907	0.845	1.68987e-101	GNPTAB	0.303697	0.289	0.216	2.41472e-17	ENSCAFG00000009523 (RPLP2)	-0.275322	0.407	0.909	3.93549e-101	CAPNS1	0.308051	0.379	0.212	4.4027e-31	DLA-DMA (MHCII)	0.495537	0.867	0.534	5.60752e-67	MAPRE1	0.407631	0.098	0.422	3.80701e-42	TM9SF2	0.562522	0.41	0.148	4.0181e-45	ENSCAFG00000031129	0.478199	0.774	0.39	7.85159e-48
LAMP2	0.447714	0.301	0.058	0	TMBIM6	-0.253633	0.309	0.645	2.53477e-100	UBC	0.305166	0.43	0.486	0.0052745	DPYSL2	0.3034	0.34	0.279	2.37832e-12	ENSCAFG00000000027	-0.278456	0.31	0.888	2.16142e-151	MAN2A1	0.307587	0.549	0.36	4.33051e-31	EEF1A1	0.490717	0.972	0.878	6.00077e-94	TLE3	0.403212	0.086	0.302	3.29468e-22	NANS	0.557899	0.522	0.226	4.35531e-43	GTF3A	0.476757	0.739	0.385	2.75257e-39
BEX4	0.445883	0.418	0.112	0	DLA-79 (MHCI)	-0.255172	0.125	0.3	2.06251e-58	ENSCAFG00000028485	0.302275	0.986	0.912	9.5771e-110	STARD3NL	0.302837	0.588	0.434	9.92162e-57	MRPL20	-0.279796	0.027	0.255	2.48613e-83	ENSCAFG00000015892 (CXCL16)	0.30602	0.27	0.151	7.66957e-20	FAM49B	0.490662	0.69	0.291	1.29298e-112	ELOB	0.402407	0.249	0.687	1.15857e-32	AP2A2	0.550986	0.324	0.116	3.066e-35	HMGA1	0.476589	0.334	0.116	4.57581e-32
NQO2	0.445798	0.966	0.541	0	PABPN1	-0.256321	0.084	0.293	7.51315e-98	RPL7	0.301431	0.979	0.903	2.10469e-150	TMEM60	0.300677	0.285	0.224	4.69757e-12	RPS15	-0.282872	0.404	0.932	2.16933e-111	RNF13	0.30509	0.396	0.229	9.65318e-31	CSF2RA	0.489628	0.329	0.068	4.84726e-146	NDUFS8	0.40137	0.093	0.424	1.45052e-44	ENSCAFG00000002959	0.550874	0.279	0.072	8.17165e-54	ERH	0.470607	0.894	0.5	9.82683e-50
ENSCAFG00000010117 (NSEP1)	0.44449	0.589	0.195	0	PSMB2	-0.256997	0.192	0.5	1.86676e-116	RPL23	0.289148	0.904	0.849	9.85988e-86	TGFBR1	0.29756	0.328	0.26	2.31449e-13	FGL2	-0.283178	0.087	0.524	9.69633e-174	CALU	0.304595	0.434	0.244	4.82281e-38	KCNK6	0.488836	0.275	0.039	9.21748e-186	UBL5	0.401007	0.22	0.662	2.31333e-40	P4HA1	0.54991	0.562	0.28	8.3074e-35	C1orf109	0.465414	0.505	0.152	9.67707e-66
LAMTOR2	0.442087	0.637	0.149	0	SLC20A1	-0.257373	0.153	0.429	3.42133e-112	RPL11	0.288759	0.969	0.888	6.5479e-106	DBI	0.296997	0.87	0.646	7.84123e-72	METTL9	-0.284197	0.049	0.4	4.5344e-140	S100P	0.301172	0.864	0.513	1.98044e-45	ENSCAFG00000015433	0.487476	0.777	0.474	6.53679e-65	TAPBP	0.398256	0.075	0.306	5.59297e-27	CD9	0.5465	0.943	0.712	8.49777e-44	SNRPD1	0.465051	0.815	0.465	2.42124e-39
CD163	0.441206	0.454	0.129	0	CSNK1A1	-0.257613	0.078	0.293	2.88376e-106	ENSCAFG00000018632	0.282534	0.502	0.581	0.000183958	FUCA1	0.295905	0.778	0.553	9.811e-58	TGFBR2	-0.286162	0.04	0.358	4.98217e-125	LMO4	0.300657	0.289	0.139	4.79152e-33	EEF1B2	0.480855	0.804	0.511	5.17585e-63	SELENOT	0.397711	0.23	0.687	7.32507e-41	ALAS1	0.54629	0.424	0.223	4.57854e-18	SUZ12	0.459787	0.296	0.06	2.34039e-68
ENSCAFG00000017708 (HEXA)	0.43926	0.761	0.248	0	RNH1	-0.257943	0.094	0.328	1.61516e-110	RPS4X	0.28195	0.972	0.888	2.75912e-107	CD9	0.292781	0.918	0.697	3.31006e-59	GRB2	-0.28753	0.099	0.585	3.43165e-198	PRELID1	0.300624	0.553	0.366	1.6443e-30	KARS	0.478708	0.708	0.333	4.18035e-90	COPE	0.378072	0.05	0.259	1.50291e-26	ADAM9	0.545966	0.472	0.218	3.73472e-31	ENSCAFG00000008186 (POLE4)	0.459495	0.592	0.241	1.2773e-45
CTSD	0.438683	0.521	0.156	0	CALU	-0.260747	0.072	0.286	1.03067e-107	RACK1	0.280588	0.775	0.742	4.85029e-47	ENSCAFG00000010117 (NSEP1)	0.290327	0.842	0.672	9.65492e-56	CNBP	-0.28756	0.102	0.613	2.75758e-214	GUSB	0.300151	0.442	0.243	3.82334e-40	PPP1R18	0.477309	0.657	0.272	3.09334e-103	HMGN2	0.377409	0.184	0.615	1.60655e-46	ATP5F1A	0.544189	0.637	0.328	3.54061e-37	ENSCAFG00000001675 (CDKN2B)	0.459259	0.272	0.053	8.10608e-66
ENSCAFG00000031671	0.437709	0.52	0.149	0	DYNLRB1	-0.26141	0.233	0.572	1.65187e-119	RPL36AL	0.275328	0.819	0.805	3.05454e-57	ENSCAFG00000023691 (LST1)	0.288739	0.655	0.455	5.5684e-63	ISCA1	-0.287659	0.025	0.254	8.69351e-84	MAP7D1	0.299996	0.286	0.141	3.93252e-31	YIF1B	0.470232	0.555	0.24	4.05697e-75	COX5B	0.375078	0.141	0.559	2.13364e-54	ATP6V0D1	0.543627	0.463	0.168	6.85684e-54	ENSCAFG00000000102 (PA2G4)	0.458684	0.427	0.141	1.81528e-45
MMP14	0.43207	1	0.969	0	PFDN1	-0.261913	0.067	0.281	2.84438e-111	SNRPG	0.274671	0.604	0.664	7.86821e-20	ENSCAFG00000000886 (DES)	0.288551	0.297	0.255	4.77556e-06	EEF1A1	-0.287824	0.414	0.924	1.65749e-108	VIM	0.299044	0.992	0.908	4.00374e-25	ENSCAFG00000006856 (U2AF1L4)	0.465155	0.347	0.058	3.95242e-192	SEPT07	0.374273	0.125	0.462	4.41872e-39	SNX2	0.542604	0.546	0.203	7.61164e-64	DHRS4	0.452319	0.655	0.474	1.26666e-13
ENSCAFG00000037735 (TMSB4X)	0.430521	0.908	0.405	0	ENSCAFG00000013214 (PDIA3)	-0.263307	0.064	0.257	1.84499e-96	RPS3A	0.270603	0.832	0.799	5.0033e-51	SHTN1	0.286551	0.27	0.211	3.55493e-11	ENSCAFG00000020150 (RPL5)	-0.287834	0.329	0.873	4.02266e-133	DBI	0.297054	0.914	0.654	3.04046e-43	PDLIM4	0.464998	0.292	0.069	2.02199e-107	RGS18	0.372876	0.055	0.267	1.60532e-26	ATP2B1	0.540567	0.821	0.521	5.23785e-30	COPRS	0.448666	0.315	0.06	6.80233e-79
GNG10	0.426688	0.346	0.074	0	EML4	-0.264414	0.095	0.33	3.70738e-111	ENSCAFG00000018094 (RPS14)	0.269254	0.994	0.915	8.82472e-129	MOCS2	0.284828	0.379	0.311	1.07691e-15	UBE2L6	-0.288148	0.041	0.337	4.72117e-112	ENSCAFG00000019501 (UQCR11)	0.296543	0.391	0.227	1.9203e-29	DDX60	0.464139	0.319	0.122	2.89422e-52	RTF2	0.372197	0.055	0.256	2.41535e-24	ATIC	0.533948	0.315	0.092	2.43323e-49	AP2S1	0.444692	0.717	0.386	3.32953e-34
NRP2	0.424842	0.431	0.129	0	VASP	-0.270979	0.165	0.409	1.75717e-86	PTMA	0.269052	0.978	0.907	1.82758e-112	ARPC1A	0.282504	0.434	0.348	1.54765e-22	EIF3F	-0.29442	0.116	0.612	2.3811e-195	GLRX	0.294499	0.689	0.445	1.93306e-33	SERPINB1	0.463999	0.466	0.165	4.0458e-91	HNRNPK	0.369198	0.142	0.479	3.99233e-36	APLP2	0.533756	0.331	0.109	4.97788e-43	ENSCAFG00000004842 (NDUFC2)	0.443909	0.829	0.457	1.1756e-44
DYNLL1	0.423618	0.364	0.076	0	ENSCAFG00000004907	-0.271056	0.575	0.803	1.61902e-57	ENSCAFG00000008590	0.262366	0.483	0.559	0.010981	EPB41	0.28207	0.332	0.26	4.29975e-15	SEC11C	-0.298259	0.097	0.606	2.44522e-215	APOE	0.294194	0.668	0.547	0.00816627	TSTD1	0.461333	0.553	0.19	4.6591e-121	COMMD6	0.368092	0.072	0.329	9.80654e-33	FBLN2	0.53359	0.259	0.078	4.55878e-38	NOL7	0.443166	0.601	0.255	3.61757e-41
IL15	0.423604	0.538	0.166	0	UQCC2	-0.273034	0.212	0.549	5.88493e-129	SEC11A	0.262333	0.198	0.29	0.0465123	RAP1A	0.281178	0.634	0.507	1.07621e-38	ENSCAFG00000003564	-0.300394	0.119	0.595	5.96035e-182	CYCS	0.288689	0.543	0.346	7.89026e-32	ENSCAFG00000009876	0.460977	0.784	0.443	1.58405e-77	SRI	0.367095	0.065	0.267	5.01651e-23	ITGB2	0.526738	0.374	0.129	3.46375e-44	ATG101	0.442914	0.592	0.231	6.48293e-50
ACAA2	0.421102	0.356	0.08	0	SELENOW	-0.274627	0.55	0.801	8.88226e-79	PSMB8	0.252562	0.548	0.615	3.64236e-10	DLA-DQA1 (MHCII)	0.280537	0.546	0.417	1.83932e-28	GTF3A	-0.301268	0.053	0.423	4.10703e-149	YIF1B	0.288604	0.372	0.247	1.12671e-16	RRAGD	0.460292	0.361	0.114	9.30012e-83	TXNL1	0.364863	0.06	0.311	2.43165e-33	TCP1	0.525225	0.417	0.147	9.71454e-48	CEP44	0.440985	0.293	0.051	5.90264e-83
HPSE	0.41793	0.437	0.123	0	PICALM	-0.275248	0.088	0.328	8.87706e-119	FAU	0.251	0.984	0.912	4.29401e-117	ATP2B1	0.27992	0.68	0.513	3.51663e-49	ENSCAFG00000009601 (RPL24)	-0.301842	0.477	0.937	1.04261e-90	CYBA	0.288557	0.936	0.666	1.07491e-37	ENSCAFG00000028464	0.459208	0.29	0.057	2.65031e-130	HEXB	0.360257	0.109	0.42	7.14682e-37	COLGALT1	0.52494	0.413	0.192	1.29347e-24	ENSCAFG00000002833	0.437466	0.378	0.095	2.19488e-61
HINT2	0.413396	0.439	0.127	0	CCS	-0.275256	0.064	0.255	1.62512e-95	ENSCAFG00000033029	-0.252802	0.29	0.541	9.64842e-51	M6PR	0.279887	0.367	0.311	1.93732e-11	RPS16	-0.303085	0.383	0.916	4.20309e-117	LPCAT2	0.288054	0.411	0.245	1.15745e-28	CORO1A	0.457432	0.794	0.316	5.82848e-136	RSRC2	0.359972	0.065	0.284	2.91893e-26	CNDP2	0.522349	0.438	0.149	6.48003e-55	ENSCAFG00000023205 (TMEM256)	0.436938	0.652	0.327	7.52506e-34
HSD17B12	0.411596	0.672	0.217	0	EMP3	-0.275489	0.426	0.681	1.55904e-46	TMBIM6	-0.258085	0.37	0.622	9.13719e-41	KTN1	0.279027	0.318	0.264	4.63131e-10	S100A6	-0.30366	0.58	0.912	2.30843e-90	DLA-DMA (MHCII)	0.286842	0.839	0.533	1.96419e-47	TPM4	0.456805	0.311	0.079	2.8156e-101	PRPF38B	0.358942	0.076	0.329	4.00484e-31	FCER1G	0.518085	0.66	0.381	1.02922e-32	ANP32E	0.434568	0.432	0.113	8.30535e-70
GALNT1	0.41152	0.321	0.076	0	SUCLG1	-0.27925	0.119	0.383	4.60287e-119	ENSCAFG00000039767 (LAMTOR5)	-0.262772	0.397	0.637	6.67949e-40	CLU	0.278531	0.782	0.461	2.45387e-94	ENSCAFG00000006102 (RPL29)	-0.304199	0.346	0.899	8.49918e-126	NDUFS8	0.286376	0.592	0.403	1.66287e-28	GPR65	0.45589	0.289	0.054	1.34758e-137	PFDN2	0.351545	0.057	0.277	1.1979e-27	GSTP1	0.516275	0.363	0.124	8.34792e-43	PAFAH1B3	0.433538	0.443	0.13	4.22821e-59
ARSB	0.410316	0.325	0.072	0	TPPP	-0.281524	0.084	0.29	2.29887e-97	RTN3	-0.263478	0.139	0.357	2.32567e-61	USF2	0.277107	0.333	0.287	7.24223e-09	PSME1	-0.304799	0.057	0.456	4.1435e-165	MED28	0.285674	0.281	0.151	1.48033e-23	MTMR4	0.455565	0.343	0.086	1.07191e-111	SF3B1	0.348198	0.076	0.292	6.48747e-24	ENSCAFG00000002542 (ERP44)	0.513405	0.401	0.122	3.9519e-60	FAM213A	0.430352	0.372	0.094	7.03302e-61
SLC37A2	0.408157	0.577	0.186	0	OSTC	-0.287768	0.071	0.277	3.81979e-103	RGS19	-0.26637	0.1	0.3	2.79396e-65	DLA-DMB (MHCII)	0.276799	0.751	0.549	1.9723e-49	ARPC1B	-0.30643	0.062	0.427	1.44665e-141	ENSCAFG00000011362 (TBL1X)	0.285559	0.386	0.246	2.4028e-21	ENSCAFG00000017688 (NDUFAB1)	0.44943	0.906	0.7	1.22471e-67	OCIAD1	0.346675	0.109	0.459	1.72817e-45	RNH1	0.512473	0.621	0.284	1.37905e-49	ENSCAFG00000000867 (RAD50)	0.427332	0.478	0.161	3.32746e-48
UBL3	0.406675	0.367	0.097	0	NME1	-0.289044	0.423	0.732	1.58269e-88	SKIL	-0.267201	0.079	0.255	1.02317e-59	PDXK	0.27607	0.527	0.384	2.9157e-44	RPL13A	-0.306458	0.525	0.95	1.16261e-91	ENSCAFG00000000415 (RAP1B)	0.285549	0.759	0.567	1.02228e-27	ABRACL	0.448663	0.928	0.696	3.35345e-77	ENSCAFG00000031092	0.342744	0.049	0.279	2.39166e-31	MGST3	0.508099	0.599	0.307	9.52882e-37	ENSCAFG00000014614 (MRPL40)	0.426504	0.663	0.304	1.6607e-42
SDC2	0.40456	0.699	0.233	0	MCFD2	-0.289262	0.057	0.265	1.42099e-112	SUCLG1	-0.26795	0.145	0.368	4.96962e-63	TNFSF13B	0.275046	0.311	0.245	1.90179e-12	SDF2L1	-0.307925	0.085	0.523	2.86654e-174	DYNLL1	0.28492	0.346	0.228	4.7367e-15	BZW2	0.446764	0.387	0.139	7.21633e-73	TMA7	0.340664	0.122	0.496	1.7264e-48	ATP1A1	0.506944	0.406	0.197	1.62594e-22	SRSF7	0.424921	0.614	0.237	4.93621e-51
LRPAP1	0.404053	0.995	0.47	0	MOCS2	-0.292235	0.093	0.358	1.96274e-136	SSU72	-0.270208	0.146	0.38	2.12526e-67	CD83	0.274928	0.377	0.271	1.44036e-27	RPS18	-0.309173	0.422	0.932	2.40051e-109	TTC7A	0.283867	0.357	0.199	9.05142e-29	GTF2A2	0.445569	0.403	0.169	1.00909e-55	KRT10	0.337073	0.079	0.342	1.34403e-32	NRROS	0.505172	0.27	0.092	1.48091e-31	ENSCAFG00000006007	0.423952	0.405	0.117	1.18412e-54
SAT1	0.401269	0.541	0.153	0	PSME2	-0.293012	0.167	0.426	1.53133e-96	GINM1	-0.27238	0.086	0.277	1.1973e-64	CEP170	0.273918	0.259	0.199	2.85584e-11	QDPR	-0.310532	0.022	0.252	5.86892e-86	GNB1	0.283355	0.561	0.363	5.25061e-32	ENSCAFG00000028603 (CD33)	0.442259	0.278	0.074	1.00754e-82	SMDT1	0.336646	0.065	0.29	2.0566e-27	ENSCAFG00000004917	0.504086	0.286	0.049	2.67838e-97	TACC3	0.422524	0.299	0.058	5.61232e-73
P4HA1	0.400105	0.519	0.157	0	GNG5	-0.294086	0.173	0.467	7.79881e-116	ARPC1B	-0.27248	0.182	0.426	2.71022e-64	ACSL4	0.273835	0.263	0.208	5.87994e-10	NHP2	-0.311024	0.023	0.259	4.78257e-89	EMD	0.280329	0.296	0.171	3.71166e-20	EIF4B	0.442039	0.727	0.397	2.59872e-66	EPB41	0.334296	0.056	0.274	1.67578e-27	ENSCAFG00000028814	0.502583	0.451	0.195	6.60066e-36	MRPS34	0.422024	0.609	0.239	3.63375e-48
RBM47	0.399949	0.482	0.102	0	ENSCAFG00000000118 (CNPY2)	-0.295294	0.106	0.39	8.97712e-143	PGLS	-0.272738	0.248	0.515	1.70304e-60	MYH9	0.272972	0.609	0.487	9.36391e-41	IL1RN	-0.311304	0.033	0.252	4.28575e-76	C1QB	0.280231	0.387	0.296	0.000120943	DPYSL2	0.439429	0.557	0.273	4.55799e-55	PJA2	0.334118	0.068	0.319	2.09291e-32	ADAM28	0.498731	0.363	0.136	2.60669e-36	UCHL3	0.416617	0.326	0.087	7.00463e-49
ENSCAFG00000029509 (MCEMP1)	0.399586	0.492	0.136	0	CAPG	-0.296548	0.346	0.649	3.89271e-78	NFKBIA	-0.274717	0.133	0.274	1.85357e-28	AGO4	0.272111	0.35	0.199	4.27395e-55	ENSCAFG00000010117 (NSEP1)	-0.311985	0.18	0.733	2.60606e-200	PPIB	0.279565	0.589	0.395	1.41682e-27	IL18	0.438889	0.599	0.239	3.24985e-106	ENSCAFG00000015164	0.330042	0.088	0.335	7.56963e-28	FCGR1A	0.49725	0.34	0.127	4.09413e-34	CYCS	0.414789	0.715	0.348	6.56137e-39
PHACTR2	0.399581	0.306	0.065	0	GOLGA4	-0.29736	0.065	0.258	1.42395e-97	GRINA	-0.278611	0.087	0.257	3.58566e-53	ENSCAFG00000030449	0.270593	0.384	0.244	3.79529e-41	NDFIP2	-0.312298	0.049	0.35	9.75887e-112	TPPP	0.279322	0.408	0.251	8.73929e-22	UGCG	0.437159	0.374	0.113	6.98153e-93	RAB2A	0.324707	0.093	0.423	2.37559e-44	ENSCAFG00000008701 (PSMC3)	0.495989	0.338	0.107	5.12528e-46	PSMB9	0.413943	0.976	0.767	2.57366e-35
PEMT	0.399414	0.252	0.047	0	ARL14EP	-0.301452	0.089	0.301	2.4939e-97	TNFSF13B	-0.281297	0.07	0.275	1.31608e-79	APOE	0.26833	0.859	0.523	9.73555e-109	APRT	-0.314193	0.041	0.383	8.16835e-139	FKBP11	0.278645	0.427	0.269	4.48022e-24	FAM49A	0.43465	0.252	0.03	1.4735e-200	ALDH1B1	0.320569	0.149	0.553	2.92304e-49	PSMC2	0.495829	0.381	0.102	1.70413e-68	ITGB1 (CD29)BP1	0.413117	0.5	0.183	2.79764e-43
ENSCAFG00000028589 (SENELOP)	0.398776	0.257	0.045	0	TRAPPC5	-0.302267	0.111	0.381	1.40555e-129	RAB14	-0.283498	0.108	0.304	7.88117e-60	TACC1	0.267704	0.393	0.323	1.98404e-15	OSTF1	-0.314562	0.201	0.808	8.86398e-224	TM9SF3	0.278188	0.421	0.257	3.58015e-27	BIN2	0.43179	0.549	0.187	7.81475e-112	TLN1	0.318106	0.066	0.304	1.30201e-29	PLOD3	0.490794	0.281	0.106	5.26321e-26	HAT1	0.410957	0.255	0.048	1.68023e-64
SLC15A2	0.390658	0.461	0.152	0	PSMB5	-0.306781	0.113	0.374	7.41182e-120	RHEB	-0.284742	0.219	0.494	1.55203e-68	CAT	0.26752	0.583	0.432	1.03774e-41	SNX3	-0.314652	0.032	0.342	1.32752e-124	PPP2CB	0.276727	0.296	0.172	3.13559e-19	PFN1	0.429537	0.69	0.472	3.41244e-24	ENSCAFG00000029155	0.317371	0.177	0.62	1.53361e-51	PTPN6	0.481378	0.467	0.178	1.2579e-45	IMPDH2	0.410227	0.478	0.189	5.1731e-35
ENSCAFG00000000886 (DES)	0.389188	0.836	0.352	0	MZT1	-0.308134	0.068	0.275	1.7807e-105	ELOB	-0.284964	0.471	0.698	2.15169e-43	SAT1	0.267225	0.954	0.621	7.94385e-180	RPL28	-0.316052	0.494	0.946	4.52281e-91	ENSCAFG00000016452 (PI4K2B)	0.276393	0.409	0.233	1.04404e-30	SELENOW	0.42718	0.93	0.755	3.3357e-72	NDUFS6	0.308934	0.08	0.397	3.07214e-44	SUCLG1	0.475102	0.633	0.335	4.79567e-35	PPIB	0.410192	0.739	0.398	2.94097e-30
RAP1A	0.386819	0.669	0.177	0	TMEM60	-0.310188	0.055	0.261	9.77991e-113	ENSCAFG00000006913 (COX6B1)	-0.288723	0.425	0.668	4.07339e-44	IQGAP1	0.265181	0.77	0.603	5.51925e-60	RPL17	-0.316975	0.276	0.864	1.57328e-176	SH3BGRL3	0.275199	0.277	0.171	1.62454e-12	SNX8	0.425662	0.455	0.169	6.04047e-81	C19orf53	0.304743	0.083	0.441	1.63778e-53	TSPO	0.472908	0.56	0.288	1.80386e-29	BATF	0.407696	0.451	0.147	5.48272e-46
C5AR1	0.386251	0.998	0.729	0	ENSCAFG00000031092	-0.310508	0.079	0.306	5.99154e-114	MTPN	-0.291946	0.218	0.492	4.70066e-70	LPCAT2	0.264292	0.316	0.246	1.92287e-15	ENSCAFG00000018094 (RPS14)	-0.317355	0.582	0.955	4.83024e-94	PPT1	0.274515	0.342	0.198	1.22198e-24	RPS3A	0.425356	0.934	0.797	3.31792e-76	NOL7	0.304035	0.047	0.27	7.56393e-30	CDC42	0.470107	0.556	0.236	7.4211e-49	H2AFY	0.406907	0.59	0.251	2.57057e-39
ATP6V0E1	0.383347	0.357	0.098	0	APIP	-0.310881	0.067	0.299	1.13207e-125	NCBP2	-0.295632	0.086	0.289	8.16292e-72	PLEKHO1	0.262987	0.297	0.251	5.15482e-08	ENSCAFG00000005878 (ANAPC11)	-0.319307	0.029	0.303	4.2216e-106	PPP4C	0.269976	0.29	0.166	2.66575e-20	SPOP	0.415907	0.368	0.117	1.35341e-82	NMI	0.303796	0.063	0.299	6.42622e-30	HNRNPM	0.467701	0.49	0.231	4.03159e-30	ENSCAFG00000000340	0.405942	0.516	0.18	1.83544e-51
PLBD1	0.379837	0.451	0.149	0	CLTA	-0.311453	0.051	0.26	1.11547e-117	VPS26A	-0.295974	0.088	0.293	7.59954e-72	DUSP6	0.262655	0.413	0.303	4.00154e-28	SNRPN	-0.319722	0.022	0.255	1.28457e-87	FBXO6	0.268916	0.588	0.386	1.97282e-28	ENSCAFG00000000886 (DES)	0.415587	0.532	0.247	4.37199e-58	PNP	0.302517	0.167	0.586	3.28426e-49	ENSCAFG00000000842 (RNASET2)	0.466915	0.571	0.278	5.01683e-37	ENSCAFG00000031286 (MRPS14)	0.405845	0.633	0.298	6.97992e-38
YIF1B	0.378677	0.333	0.086	0	MORF4L1	-0.311509	0.116	0.394	4.22964e-134	LMNA	-0.301247	0.185	0.414	3.58773e-59	ENSCAFG00000029004 (GSTK1)	0.261702	0.268	0.225	1.54965e-06	RPS7	-0.31992	0.475	0.941	8.43306e-98	LAMTOR2	0.268388	0.473	0.324	2.32716e-19	GPX1	0.414064	0.966	0.829	1.43864e-61	CAPZA2	0.302082	0.195	0.631	2.61256e-45	MILR1	0.465864	0.467	0.187	1.22087e-42	ENSCAFG00000030164	0.40507	0.948	0.697	9.02794e-25
OAS2	0.378557	0.63	0.212	0	PDCD2	-0.314676	0.05	0.266	3.29179e-124	TGFBR2	-0.303004	0.127	0.359	9.32955e-74	DYNLL1	0.261522	0.269	0.23	5.77352e-05	ENSCAFG00000015433	-0.322706	0.09	0.522	1.79573e-168	CTSC	0.268127	0.533	0.347	3.10724e-25	ENSCAFG00000031841	0.41285	0.585	0.291	1.12223e-56	LAMTOR3	0.298773	0.057	0.267	1.14488e-25	CANX	0.463196	0.329	0.123	1.15109e-31	MTX2	0.403793	0.549	0.217	5.66657e-41
ARPC1A	0.378194	0.373	0.099	0	ENSCAFG00000010086 (MRPL23)	-0.315098	0.155	0.498	3.27233e-162	PLCB3	-0.303589	0.548	0.724	6.2919e-43	AIF1	0.260785	0.654	0.456	1.98911e-59	CALM1	-0.323721	0.205	0.791	6.04145e-208	STOM	0.267958	0.512	0.367	2.05313e-15	HMGA1	0.410254	0.354	0.111	4.14505e-82	EZR	0.298639	0.072	0.274	5.6094e-22	UQCRC1	0.457517	0.383	0.129	7.816e-47	RPS2	0.403319	0.948	0.718	2.63494e-30
ABHD14A	0.37741	0.462	0.141	0	METTL9	-0.315232	0.132	0.415	2.14569e-128	PHPT1	-0.304507	0.158	0.426	4.43302e-82	SPPL2A	0.260561	0.353	0.292	1.55757e-12	RPS5	-0.323882	0.409	0.92	2.50254e-110	ENSCAFG00000023527	0.267586	0.538	0.348	2.23203e-28	FUCA1	0.409864	0.905	0.559	5.30539e-55	ENSCAFG00000031458 (GATC)	0.295478	0.2	0.676	6.22751e-53	LMAN2	0.452783	0.542	0.266	5.25685e-32	EEA1	0.403289	0.56	0.243	2.28737e-35
TNFSF13B	0.376176	0.835	0.366	0	ABRACL	-0.319341	0.457	0.75	2.5938e-94	HSP90B1	-0.305146	0.224	0.463	8.14919e-56	ENSCAFG00000024792 (CD300C)	0.259824	0.44	0.35	1.65937e-22	MYL12B	-0.326765	0.025	0.263	1.18531e-88	SPCS3	0.265326	0.258	0.156	1.15251e-13	FGL2	0.409381	0.779	0.475	3.67406e-56	MRPL36	0.295144	0.072	0.372	3.85911e-42	RNPEP	0.452782	0.261	0.082	4.13451e-34	FAM96A	0.40259	0.671	0.362	4.29926e-28
ATP2B1	0.375194	0.278	0.057	0	SSR3	-0.320975	0.23	0.568	1.55118e-125	EEA1	-0.307694	0.076	0.273	6.22987e-72	GTF3A	0.25937	0.454	0.386	1.77504e-15	ENSCAFG00000016581	-0.327021	0.026	0.251	3.66039e-82	NENF	0.265125	0.291	0.194	2.26509e-11	ARPC1B	0.408098	0.659	0.386	2.42303e-41	PSMB6	0.288024	0.059	0.341	9.36049e-41	ACADVL	0.448924	0.324	0.107	1.33035e-40	ENSCAFG00000036094	0.398793	0.397	0.126	2.59964e-43
CA13	0.374559	0.705	0.279	0	TACC1	-0.323587	0.099	0.372	4.31381e-140	LACTB2	-0.309652	0.139	0.365	7.73483e-67	ENSCAFG00000032714 (DNAJC19)	0.258792	0.472	0.406	2.977e-15	PLCB3	-0.331449	0.187	0.75	1.45003e-200	SH2B3	0.265018	0.267	0.162	1.51978e-14	PLEKHO1	0.402591	0.539	0.244	7.65192e-63	ENSCAFG00000030659	0.285409	0.07	0.358	1.30417e-39	MSN	0.443794	0.617	0.361	1.09068e-24	ATP5MC1	0.398223	0.717	0.42	2.50944e-27
ATP5MC1	0.371397	0.571	0.184	0	NDUFV2	-0.330192	0.12	0.414	1.4606e-142	ENSCAFG00000003477 (PDIA6)	-0.31203	0.14	0.369	3.00247e-69	SUSD6	0.253256	0.27	0.206	9.07612e-13	ENSCAFG00000040164	-0.331609	0.028	0.288	5.54761e-99	SNX8	0.264762	0.304	0.175	2.65452e-22	RPS24	0.401599	0.841	0.615	4.35174e-53	SEC61G	0.281218	0.159	0.605	1.83906e-56	ERP29	0.443668	0.388	0.136	2.30584e-44	ILF3	0.395938	0.332	0.091	1.99947e-47
MOCS2	0.37097	0.486	0.13	0	PHPT1	-0.330433	0.133	0.443	2.44984e-147	ATP5MC1	-0.312076	0.188	0.457	3.55891e-76	ATP6V0E1	0.252106	0.966	0.807	1.91594e-63	ENSCAFG00000008776	-0.334778	0.047	0.348	9.71827e-113	SGPL1	0.264193	0.274	0.154	2.14829e-20	TMEM173	0.401584	0.448	0.177	2.50425e-70	LASP1	0.280787	0.083	0.376	4.01603e-38	ENSCAFG00000006545 (SLC25A3)	0.441273	0.76	0.447	9.22339e-37	POLE3	0.395777	0.538	0.211	8.90976e-43
LPCAT2	0.369111	0.799	0.319	0	HMGN2	-0.333307	0.316	0.652	1.79483e-107	LMAN2	-0.319362	0.097	0.296	1.20531e-65	ENSCAFG00000032259	0.251486	0.411	0.264	1.58042e-36	RPS11	-0.33801	0.53	0.945	3.95936e-102	FXYD5	0.263753	0.6	0.404	6.78914e-31	EIF3D	0.40106	0.69	0.342	4.98317e-73	KMT2E	0.280716	0.118	0.449	7.57491e-40	MOSPD2	0.439441	0.329	0.127	1.40534e-28	HCFC1R1	0.394715	0.315	0.085	2.23591e-44
PGLS	0.368846	0.401	0.111	0	S100A11	-0.3334	0.787	0.88	9.81609e-122	WDR1	-0.33121	0.131	0.33	1.82678e-56	MCFD2	0.250774	0.269	0.229	7.64288e-05	ENSCAFG00000019141 (S100A10)	-0.340645	0.141	0.681	1.12454e-215	NNT	0.2631	0.27	0.145	8.15758e-22	RPS26	0.395562	0.968	0.909	2.27916e-89	ARF4	0.277717	0.076	0.312	1.10307e-27	IFI30	0.437325	0.846	0.509	1.48512e-46	HLTF	0.393664	0.378	0.113	3.1674e-47
ITGAV (CD51)	0.36851	0.366	0.103	0	ARL6IP6	-0.334197	0.068	0.261	6.13777e-96	ENSCAFG00000037735 (TMSB4X)	-0.331725	0.998	0.977	1.73261e-104	ENSCAFG00000008776	-0.250866	0.262	0.329	0.0399866	RPL8	-0.344221	0.481	0.945	8.84257e-97	ATP6V1A	0.261628	0.36	0.215	6.10512e-22	STAM2	0.394582	0.381	0.123	1.02733e-84	ENSCAFG00000031588 (SEC62)	0.275756	0.08	0.371	1.88075e-38	TLR2	0.437297	0.313	0.116	8.536e-30	APEX1	0.393577	0.438	0.159	4.78476e-39
IRS2	0.368342	0.328	0.071	0	AHNAK	-0.335574	0.53	0.743	2.98839e-35	ARL14EP	-0.334717	0.104	0.29	5.28008e-57	ENSCAFG00000000415 (RAP1B)	-0.260083	0.519	0.581	0.022036	RPL19	-0.347616	0.519	0.95	1.22652e-111	ENSCAFG00000004907	0.26121	0.951	0.758	2.42566e-31	PDCD2	0.391929	0.495	0.222	2.91156e-58	OGT	0.274438	0.096	0.352	3.39561e-28	DDX1	0.436373	0.308	0.105	7.21208e-36	KIF2A	0.390211	0.299	0.075	4.20108e-49
SLCO2B1	0.367782	0.296	0.065	0	ENSCAFG00000005166	-0.340728	0.22	0.561	4.63257e-134	HMGN2	-0.339978	0.369	0.63	2.65343e-50	ENSCAFG00000032717	-0.261529	0.934	0.864	5.69625e-11	CAST	-0.348176	0.055	0.433	4.11854e-153	NDUFA8	0.260975	0.668	0.437	1.07832e-38	ELK3	0.391795	0.468	0.157	1.0448e-94	STAT1	0.27247	0.059	0.259	1.3598e-23	LY96	0.433094	0.476	0.192	2.37025e-44	PSMB2	0.389844	0.802	0.446	1.118e-36
SLC31A1	0.366084	0.38	0.089	0	ANXA2	-0.34081	0.432	0.703	3.79565e-77	AP2S1	-0.342538	0.16	0.423	2.19452e-81	PSMB1	-0.262705	0.431	0.506	0.00367395	ENSCAFG00000014968	-0.350145	0.157	0.755	1.51066e-245	ARSB	0.260071	0.258	0.155	1.45141e-14	CBWD2	0.387724	0.461	0.172	9.65419e-79	UBXN1	0.272022	0.059	0.291	5.54871e-30	LDHB	0.431815	0.351	0.114	7.88872e-46	NUCB2	0.389282	0.666	0.296	1.33489e-40
FAM46A	0.365167	0.498	0.139	0	NCBP2	-0.341863	0.064	0.302	3.10413e-133	ENSCAFG00000000370 (TMBIM4)	-0.344588	0.397	0.651	3.29569e-45	RPL18	-0.262862	0.921	0.863	1.10682e-16	TMEM147	-0.350257	0.049	0.441	6.70621e-167	ZFP36L2	0.257818	0.807	0.55	6.17991e-43	CAPG	0.387585	0.86	0.591	2.35211e-50	DLA88 (MHCI)	0.259987	0.441	0.867	8.05335e-09	CCPG1	0.429551	0.351	0.114	1.43417e-44	ALYREF	0.389192	0.351	0.096	1.61438e-49
ENSCAFG00000019360 (AMDHD2)	0.365124	0.464	0.15	0	FBXO6	-0.34189	0.137	0.443	3.63064e-145	ENSCAFG00000010117 (NSEP1)	-0.346511	0.504	0.712	2.32416e-60	PSMB6	-0.264838	0.243	0.34	1.74394e-07	RNF130	-0.352023	0.024	0.282	5.33947e-100	ATP6AP1	0.257811	0.546	0.348	6.5195e-31	EDEM1	0.385485	0.456	0.202	3.44433e-53	NDUFA12	0.259837	0.062	0.306	7.54936e-32	TMEM173	0.427191	0.413	0.182	5.66383e-28	UCHL5	0.387858	0.535	0.233	1.00058e-32
TPPP	0.36464	0.654	0.15	0	NDUFS8	-0.34192	0.153	0.46	1.17828e-134	PJA2	-0.355396	0.112	0.337	8.312e-76	RPL8	-0.266237	0.97	0.9	7.51991e-28	GLIPR2	-0.352863	0.21	0.797	6.02103e-205	SEC61B	0.25613	0.757	0.533	1.49298e-29	H2AFY	0.384927	0.539	0.246	1.06069e-62	ENSCAFG00000009211 (LDHA)	0.259058	0.147	0.545	3.55148e-48	SELL (CD62L)	0.42443	0.467	0.206	2.88605e-36	LSM8	0.387731	0.802	0.429	3.88315e-35
IL10	0.361045	0.447	0.132	0	SH3GLB1	-0.344656	0.065	0.279	4.1055e-113	GTF3A	-0.35557	0.149	0.425	5.5753e-93	HSP90AA1	-0.266717	0.277	0.35	0.0369956	EEF1B2	-0.35678	0.103	0.561	1.89346e-177	ARSA	0.256057	0.3	0.174	1.87729e-20	MLF2	0.38331	0.52	0.244	3.7071e-54	NDUFB7	0.257143	0.095	0.471	1.53444e-55	ENSCAFG00000017143 (EIF3C)	0.424112	0.333	0.12	6.15715e-35	HDGF	0.385826	0.321	0.078	8.57435e-57
ENSCAFG00000029633	0.360965	0.864	0.376	0	VPS26A	-0.352405	0.064	0.306	8.81779e-136	TRAPPC2L	-0.357882	0.068	0.281	2.14261e-85	RPL15	-0.267623	0.949	0.878	3.85064e-21	ENSCAFG00000012839	-0.358332	0.212	0.804	1.17592e-209	TCF7L2	0.255691	0.446	0.289	3.29551e-21	CCNI	0.38179	0.751	0.407	1.11599e-66	SEC11A	0.256716	0.053	0.287	2.60992e-31	TLR4	0.420856	0.415	0.183	6.22879e-28	ENSCAFG00000031706 (FABP5)	0.385433	0.652	0.41	1.09183e-17
GRB2	0.360797	0.391	0.101	0	NDFIP1	-0.353149	0.233	0.582	4.87981e-140	PCBD1	-0.358484	0.1	0.344	1.18231e-90	TRIR	-0.271654	0.235	0.314	5.22113e-05	ATP6V0E1	-0.359585	0.351	0.864	5.0609e-128	C5orf15	0.254395	0.293	0.178	6.40783e-17	NFKB1	0.381761	0.274	0.073	3.02638e-80	RSRP1	0.255897	0.08	0.325	7.40543e-29	DDX60	0.420763	0.304	0.126	5.73263e-23	PSMA5	0.384869	0.53	0.228	2.09894e-32
ENSCAFG00000028814	0.360681	0.833	0.368	0	ENSCAFG00000006913 (COX6B1)	-0.359769	0.346	0.694	1.23826e-114	TACC1	-0.358907	0.119	0.357	4.24499e-81	CD99	-0.272567	0.423	0.494	0.0109853	H3F3A	-0.36716	0.056	0.463	3.89169e-171	IQGAP1	0.252748	0.862	0.606	4.33154e-44	IFNGR1	0.381742	0.71	0.422	8.47114e-45	NPTN	0.255001	0.05	0.257	2.66285e-26	PGM2	0.41955	0.358	0.138	1.04119e-32	ENSCAFG00000010086 (MRPL23)	0.384258	0.785	0.438	3.25305e-33
NDFIP1	0.360448	0.801	0.359	0	SFT2D1	-0.361759	0.139	0.454	7.64304e-150	STX8	-0.360731	0.098	0.338	2.45683e-89	TMEM59	-0.279683	0.344	0.42	0.00534436	ENSCAFG00000018740	-0.367903	0.067	0.46	2.21963e-157	ENSCAFG00000000814 (HLA-DQB2, MHCII)	0.25233	0.984	0.793	5.4945e-61	ATP8A1	0.380864	0.381	0.132	1.64798e-71	CD164	0.252515	0.083	0.42	2.09711e-48	SUCLA2	0.416946	0.281	0.093	3.14314e-33	MMD	0.383993	0.554	0.253	6.56203e-31
ENSCAFG00000033029	0.359603	0.456	0.101	0	NDUFB2	-0.362829	0.284	0.646	6.54274e-130	LGALS8	-0.361992	0.06	0.255	5.46961e-78	PPP1CA	-0.285364	0.168	0.259	8.52172e-10	EIF5	-0.372014	0.03	0.276	1.95569e-91	CLTC	0.251504	0.378	0.237	1.24603e-20	ACTG1	0.378615	0.278	0.071	6.84691e-87	BCAP31	0.250874	0.059	0.326	1.91715e-37	CAT	0.415184	0.741	0.439	3.59391e-34	VMA21	0.382682	0.505	0.191	1.95371e-41
ENSCAFG00000023933	0.359419	0.968	0.564	0	UQCRQ	-0.363061	0.201	0.543	1.92162e-143	TSC22D1	-0.36567	0.131	0.347	8.94729e-67	RPL17	-0.286081	0.846	0.812	0.000155867	RPS3A	-0.374016	0.249	0.853	4.94207e-201	GALNT1	0.251191	0.558	0.365	3.89768e-30	COX7A2L	0.378249	0.756	0.434	6.06126e-59	NDFIP1	-0.250463	0.082	0.545	4.55502e-84	CLTC	0.414778	0.46	0.238	4.13802e-20	ENSCAFG00000000293 (TSFM)	0.379846	0.587	0.237	5.94582e-43
PLCB3	0.358024	0.532	0.175	0	GINM1	-0.363934	0.06	0.29	3.73092e-129	H2AFY	-0.368018	0.072	0.282	3.47641e-82	EIF4A1	-0.288803	0.395	0.465	0.00797433	RALBP1	-0.374305	0.038	0.345	2.4711e-120	RAB14	0.251177	0.443	0.273	1.26184e-27	CORO1C	0.376043	0.41	0.158	2.14156e-62	CAST	-0.253898	0.049	0.415	1.55643e-64	HERPUD1	0.414308	0.499	0.213	7.48769e-37	ACADM	0.378034	0.443	0.163	1.57801e-36
SPPL2A	0.357899	0.384	0.093	0	CD9	-0.365683	0.59	0.74	3.76528e-54	ENSCAFG00000029151 (CALM3)	-0.369732	0.186	0.463	3.70397e-84	UBE2L6	-0.294028	0.243	0.319	0.000628382	RPL15	-0.376495	0.386	0.93	6.65471e-137	PLEKHO1	0.250879	0.377	0.249	2.04329e-17	PGS1	0.375008	0.298	0.073	7.86195e-102	H3F3A	-0.254799	0.05	0.443	8.8064e-72	ERGIC3	0.413735	0.49	0.237	5.34761e-28	ENSCAFG00000018753 (NDUFA11)	0.377331	0.861	0.553	7.50582e-31
CFP	0.356752	0.662	0.251	0	GRINA	-0.36623	0.068	0.268	1.21936e-100	CLTA	-0.371613	0.054	0.251	5.73719e-82	TAPBP	-0.297267	0.224	0.305	2.36818e-05	GGH	-0.377196	0.188	0.627	4.41796e-125	RPL13A	-0.257713	0.982	0.912	3.72025e-15	RPL18	0.374968	0.954	0.864	5.22363e-66	CYBB	-0.257406	0.129	0.539	9.08574e-58	STXBP2	0.411279	0.372	0.121	8.62477e-47	ENSCAFG00000010117 (NSEP1)	0.373779	0.932	0.683	1.18947e-23
GTF3A	0.356055	0.436	0.113	0	ANXA1	-0.367074	0.418	0.723	2.72882e-91	OAZ1	-0.374036	0.859	0.874	6.8996e-93	ENSCAFG00000032283 (ZNF420)	-0.299351	0.288	0.356	0.00690031	ENSCAFG00000032717	-0.377319	0.35	0.918	1.20282e-147	RPL8	-0.259119	0.981	0.903	7.47861e-14	RPS12	0.374402	0.946	0.885	1.35742e-38	ENSCAFG00000013425 (EIF2S3)	-0.257807	0.045	0.375	3.12483e-56	GMFG	0.41097	0.685	0.405	9.67762e-32	SYNE2	0.372869	0.367	0.113	1.27922e-42
ADAM9	0.356019	0.642	0.231	0	RHEB	-0.367156	0.167	0.515	1.34106e-161	ANO6	-0.378991	0.071	0.281	4.86444e-83	RPS15	-0.303579	0.946	0.882	2.46006e-30	NUCB2	-0.388095	0.031	0.328	5.13798e-118	RPL7A	-0.260177	0.928	0.859	1.51671e-11	SERPINB9	0.373016	0.415	0.158	9.67073e-62	UBL4A	-0.258784	0.024	0.309	3.82554e-49	PCK2	0.40948	0.329	0.162	6.29943e-15	NDUFS7	0.36995	0.707	0.324	7.83528e-43
GNB1	0.354647	0.305	0.072	0	TRAPPC2L	-0.368593	0.057	0.293	3.05711e-135	CAPZA2	-0.382833	0.377	0.648	4.01455e-60	EIF3G	-0.305996	0.374	0.44	0.0242106	KRTCAP2	-0.388589	0.099	0.631	2.60592e-234	CD9	-0.261327	0.751	0.715	0.00523444	LPXN	0.371965	0.375	0.125	1.37359e-74	ENSCAFG00000017038	-0.259881	0.024	0.273	1.70439e-40	NAGA	0.407603	0.27	0.119	1.28953e-16	YWHAH	0.366791	0.361	0.106	1.49027e-45
ENSCAFG00000034243	0.354365	0.251	0.048	0	RAB18	-0.368772	0.072	0.257	3.3393e-87	STX7	-0.383675	0.064	0.261	4.16428e-77	SNRPD2	-0.310224	0.686	0.716	1.56968e-08	MCFD2	-0.394389	0.017	0.253	4.7199e-92	RPS27A	-0.271779	0.971	0.901	9.85202e-20	ENSCAFG00000000823	0.367712	0.314	0.098	6.21512e-71	RNF7	-0.26086	0.023	0.262	1.49864e-38	SULT1C4	0.407181	0.299	0.104	3.1664e-33	PEPD	0.362579	0.62	0.413	1.0908e-11
C19orf38	0.351515	0.426	0.132	0	VPS28	-0.369274	0.241	0.589	5.1307e-135	TPPP	-0.384838	0.086	0.281	6.56316e-69	ENSCAFG00000001369	-0.312565	0.819	0.793	0.00456228	TPT1	-0.394941	0.422	0.902	2.00838e-125	RPL15	-0.272589	0.956	0.881	7.90497e-11	ENSCAFG00000033007	0.366535	0.289	0.08	1.12967e-80	RBM47	-0.260931	0.022	0.291	4.69606e-46	IK	0.405651	0.406	0.161	1.40773e-35	HNRNPD	0.360792	0.495	0.185	1.17424e-41
APOC1	0.351221	0.46	0.12	0	ENSCAFG00000039767 (LAMTOR5)	-0.371873	0.305	0.665	3.72315e-138	ACAA2	-0.392366	0.081	0.322	4.70395e-98	SPCS2	-0.314424	0.306	0.417	1.06651e-10	RPS6	-0.395778	0.116	0.63	1.22644e-210	RPL28	-0.277361	0.976	0.905	7.11548e-19	ENSCAFG00000003857	0.36624	0.289	0.082	3.05831e-77	PTGR1	-0.261062	0.047	0.394	5.20932e-60	OAS1	0.404895	0.293	0.096	2.45666e-36	NME1	0.360001	0.908	0.68	5.43474e-26
MCFD2	0.349721	0.306	0.069	0	STX7	-0.372123	0.056	0.271	1.1673e-119	MORF4L1	-0.393717	0.138	0.379	2.86788e-77	CAPG	-0.3206	0.563	0.606	5.738e-05	RPL3	-0.401127	0.073	0.481	5.22536e-163	KIAA1551	-0.295727	0.38	0.276	0.000428406	SLC39A10	0.364843	0.303	0.118	3.64152e-45	VDAC1	-0.262543	0.049	0.447	7.43242e-74	ENSCAFG00000018277 (CKB)	0.404008	0.274	0.101	1.18053e-25	ENSCAFG00000032762 (RPIA)	0.35886	0.47	0.19	9.95098e-32
PLD3	0.349388	0.664	0.25	0	ELOB	-0.378608	0.38	0.725	2.08077e-118	HIPK3	-0.393985	0.075	0.277	1.12595e-76	CLIC1	-0.321894	0.643	0.676	7.50232e-07	ENSCAFG00000013425 (EIF2S3)	-0.405125	0.048	0.392	5.78847e-137	RPS7	-0.304862	0.974	0.899	1.08049e-17	ENSCAFG00000037154	0.3634	0.314	0.084	1.72155e-91	ENSCAFG00000019226	-0.263012	0.027	0.294	3.71315e-44	SPCS2	0.403797	0.698	0.401	2.63107e-34	NHP2	0.357827	0.53	0.234	9.28141e-32
CD38	0.349233	0.511	0.161	0	LACTB2	-0.38219	0.103	0.382	1.06431e-140	ZYX	-0.39728	0.081	0.278	5.98141e-72	RPS26	-0.323019	0.972	0.905	1.52586e-32	FAM129A	-0.409091	0.04	0.319	1.69589e-103	PDLIM1	-0.340423	0.343	0.405	0.0119984	UNC93B1	0.361961	0.29	0.105	5.39253e-50	IFNGR1	-0.267786	0.062	0.447	1.01877e-66	TUBB2A	0.40235	0.268	0.096	7.23634e-27	PSMA7	0.356957	0.946	0.674	7.94224e-31
AP2S1	0.349097	0.837	0.356	0	ENSCAFG00000032152	-0.38402	0.288	0.646	2.00738e-135	HINT2	-0.397687	0.047	0.255	1.98926e-92	ENSCAFG00000030323	-0.323487	0.286	0.365	0.000163281	C27H12orf57	-0.411521	0.136	0.737	4.17557e-265	CD83	-0.423514	0.212	0.284	0.0105164	MACF1	0.359381	0.561	0.258	1.96127e-62	ENSCAFG00000029055	-0.268034	0.026	0.301	2.41257e-46	TMEM59	0.400791	0.694	0.406	1.81482e-37	TOPBP1	0.354774	0.258	0.058	4.97802e-50
ZFHX3	0.349014	0.304	0.059	0	TSTA3	-0.384263	0.071	0.323	4.12876e-140	ARPC1A	-0.399342	0.124	0.387	8.24494e-94	SRSF7	-0.325062	0.166	0.252	6.7272e-09	SSR3	-0.415006	0.076	0.555	5.85249e-211	NOP53	-0.427425	0.476	0.507	0.00715076	RPS8	0.358305	0.974	0.898	4.781e-54	MTPN	-0.2696	0.06	0.474	1.29013e-75	ENSCAFG00000024748 (CD55)	0.400606	0.574	0.322	1.75389e-20	CNIH4	0.352527	0.443	0.156	2.5415e-40
ATOX1	0.348896	0.314	0.071	0	WDR1	-0.384556	0.096	0.345	2.94768e-124	NANS	-0.4006	0.066	0.256	2.54739e-73	ENSCAFG00000031971	-0.326537	0.219	0.283	0.0038726	DHRS7	-0.415155	0.18	0.669	2.76417e-169	UBC	-0.45425	0.441	0.482	0.110363	PLEKHA2	0.358164	0.515	0.205	3.47163e-77	PFDN1	-0.269992	0.014	0.257	3.64664e-41	HSD17B12	0.394519	0.46	0.229	8.90842e-23	ENSCAFG00000003909	0.350637	0.293	0.067	5.7791e-56
A2M	0.34838	0.378	0.108	0	TGFBR2	-0.38701	0.092	0.375	2.35971e-154	PICALM	-0.403302	0.085	0.318	1.8468e-91	PSMB3	-0.332701	0.269	0.371	4.38672e-09	NIFK	-0.42252	0.047	0.441	7.22681e-169	UBB	-0.501734	0.723	0.7	2.50358e-07	SEC61B	0.356717	0.793	0.533	6.69403e-35	NDUFS7	-0.270444	0.029	0.343	1.19553e-55	PUF60	0.393271	0.451	0.184	3.3903e-36	PSMD14	0.349917	0.405	0.136	6.0952e-41
SCEL	0.344046	0.42	0.135	0	PLCB3	-0.395676	0.444	0.751	2.40595e-123	ATP6V0E1	-0.408672	0.798	0.825	4.0197e-89	PSMB8	-0.335678	0.549	0.613	5.65559e-07	NOP53	-0.423598	0.089	0.543	3.37217e-186	LSP1	-0.601349	0.571	0.647	2.52515e-23	ENSCAFG00000006545 (SLC25A3)	0.354081	0.772	0.441	1.51143e-57	APRT	-0.271462	0.037	0.366	1.96641e-57	SUMF1	0.393261	0.367	0.168	1.5842e-21	GNAI2	0.348625	0.807	0.524	7.72559e-25
FNIP2	0.343219	0.486	0.167	0	SSU72	-0.398275	0.109	0.397	3.01815e-146	GRB2	-0.408825	0.285	0.579	8.40158e-80	ENSCAFG00000000136 (ATP5F1B)	-0.355579	0.25	0.347	1.6149e-09	EZR	-0.426849	0.029	0.289	3.3788e-99	ENSCAFG00000025332 (GSTP)	-0.610445	0.311	0.42	2.61152e-15	CSRP1	0.353279	0.373	0.155	3.30231e-47	POLR2I	-0.274004	0.024	0.309	6.03182e-49	MAPRE1	0.392691	0.685	0.404	7.96485e-27	NDUFS6	0.348271	0.742	0.379	2.69292e-36
NANS	0.342287	0.46	0.138	0	HSBP1	-0.39832	0.052	0.276	1.81033e-129	LAMTOR4	-0.414344	0.127	0.389	8.18771e-92	PSME2	-0.359153	0.318	0.392	0.00141216	ENSCAFG00000000415 (RAP1B)	-0.427509	0.096	0.619	4.78008e-229	MMD	-0.639305	0.092	0.266	1.18744e-28	FGD2	0.352856	0.306	0.106	6.17277e-58	NCL	-0.274397	0.039	0.357	1.93248e-54	RTN3	0.390249	0.612	0.325	6.37232e-31	ENSCAFG00000013905	0.346942	0.829	0.535	1.08011e-20
FKBP11	0.340814	0.643	0.234	0	ARFIP1	-0.402861	0.065	0.28	2.00821e-114	CD9	-0.420298	0.643	0.727	4.3447e-38	ENSCAFG00000012371 (RPL38)	-0.367077	0.592	0.647	6.87537e-05	RACK1	-0.429577	0.212	0.795	1.62826e-211	CTNNAL1	-0.649239	0.103	0.273	5.47716e-26	RPLP0	0.352358	0.833	0.631	6.82989e-36	CAB39	-0.275143	0.019	0.251	8.5915e-38	NCF4	0.390126	0.517	0.179	1.78938e-64	NDUFA8	0.346847	0.753	0.442	4.05006e-27
OGFRL1	0.339151	0.593	0.216	0	ENSCAFG00000031478	-0.403904	0.04	0.254	1.18688e-128	HSD17B12	-0.420494	0.048	0.259	1.06878e-94	EZR	-0.370511	0.186	0.275	1.099e-09	EEF1D	-0.430896	0.165	0.774	6.54599e-251	ENSCAFG00000000671 (SOD2)	-0.686162	0.542	0.355	1.13959e-24	PICALM	0.350663	0.551	0.28	1.65089e-46	TM9SF3	-0.275176	0.022	0.274	6.67456e-42	CAMK1	0.388262	0.34	0.136	2.96173e-28	APPL1	0.344806	0.421	0.157	2.81609e-33
PRELID1	0.338572	0.327	0.081	0	AP2S1	-0.405991	0.12	0.442	1.46009e-170	GNB1	-0.424057	0.121	0.406	4.86798e-109	GABARAPL2	-0.372282	0.39	0.468	5.19735e-05	ENSCAFG00000007468 (TMED2)	-0.436444	0.063	0.52	7.0473e-201	ADIPOR2	-0.691812	0.154	0.318	3.29556e-24	TLN1	0.349789	0.574	0.283	2.09714e-53	USF2	-0.280828	0.023	0.302	6.38504e-48	LIMA1	0.387084	0.408	0.238	1.93519e-11	NDUFA6	0.344744	0.682	0.366	2.00705e-26
HPCAL1	0.33696	0.363	0.1	0	ENSCAFG00000001098	-0.408394	0.083	0.318	4.29391e-120	GNAI2	-0.424932	0.26	0.565	4.3603e-89	ENSCAFG00000012879	-0.377983	0.467	0.56	3.09154e-10	GNG2	-0.437331	0.119	0.674	8.76625e-240	HMGB2	-0.718078	0.177	0.279	1.45138e-09	ENSCAFG00000017884 (INO80C)	0.349369	0.386	0.154	6.09112e-57	ENSCAFG00000008186 (POLE4)	-0.281904	0.019	0.256	4.25496e-39	EIF4A3	0.386417	0.361	0.136	4.47559e-33	ENSCAFG00000029155	0.343906	0.872	0.598	6.60916e-29
PCK2	0.334569	0.637	0.21	0	CLTC	-0.410017	0.042	0.28	2.17235e-148	RAP1A	-0.425002	0.261	0.552	1.2216e-81	HNRNPK	-0.378007	0.378	0.476	3.20694e-08	BTF3	-0.438786	0.05	0.369	4.44295e-122	OAZ3	-0.800312	0.149	0.332	1.49176e-30	LAMTOR4	0.348299	0.646	0.346	1.88012e-51	VPS26A	-0.2821	0.02	0.278	1.68456e-43	TREM1	0.38484	0.615	0.333	1.41793e-30	GPX1	0.342788	0.957	0.832	1.34151e-20
RXRA	0.333467	0.456	0.15	0	ZYX	-0.411482	0.064	0.29	4.82887e-125	DUSP6	-0.425289	0.123	0.338	5.06926e-69	ENSCAFG00000003564	-0.383606	0.479	0.563	6.77839e-10	RPL13	-0.448704	0.434	0.939	3.26311e-146	RDH16	-0.827176	0.041	0.251	5.64911e-43	KYNU	0.348164	0.261	0.071	3.1139e-74	PARK7	-0.284356	0.024	0.299	1.60165e-46	ENSCAFG00000024792 (CD300C)	0.383847	0.639	0.351	5.71239e-28	SHARPIN	0.34117	0.508	0.184	1.60513e-43
ATP6AP1	0.333445	0.28	0.065	0	ZFP36L2	-0.411956	0.296	0.611	1.92677e-101	ARFIP1	-0.449917	0.07	0.27	7.92179e-78	DDOST	-0.385591	0.261	0.375	9.1577e-14	SARAF	-0.449233	0.065	0.545	1.45475e-218	GPNMB	-0.904012	0.21	0.392	5.38438e-29	FKBP11	0.348136	0.549	0.266	5.2983e-54	SLC46A3	-0.287925	0.023	0.311	1.94359e-50	UMPS	0.381908	0.256	0.091	2.51581e-25	HSP90AA1	0.340986	0.693	0.337	9.93882e-33
PLEKHO1	0.333127	0.491	0.161	0	ENSCAFG00000010117 (NSEP1)	-0.413256	0.43	0.735	3.95607e-123	WSB1	-0.450054	0.104	0.308	2.84325e-66	RPL21	-0.401041	0.4	0.479	3.1457e-05	CCNI	-0.450486	0.054	0.454	4.69183e-169	PEPD	-0.916915	0.311	0.422	2.50428e-20	FBL	0.341613	0.548	0.247	2.02371e-63	DIAPH1	-0.292553	0.026	0.298	1.32244e-45	PIGK	0.38035	0.474	0.202	1.28072e-35	ING2	0.340642	0.307	0.08	1.93809e-46
WIPI1	0.328768	0.773	0.276	0	PJA2	-0.414336	0.078	0.353	5.97412e-156	MSN	-0.459328	0.13	0.398	1.09974e-98	C27H12orf57	-0.401346	0.637	0.691	6.31267e-09	ENSCAFG00000006373	-0.458554	0.044	0.365	2.0663e-125	DHRS4	-0.962976	0.392	0.481	3.6147e-25	SIDT2	0.34055	0.422	0.188	4.96267e-45	CLTC	-0.293336	0.019	0.252	5.02878e-38	LGALS1	0.378644	0.898	0.743	4.92448e-21	LUC7L2	0.340564	0.451	0.177	2.24322e-31
BATF3	0.327805	0.906	0.453	0	LGALS8	-0.416297	0.044	0.266	3.15883e-133	DOK2	-0.461181	0.114	0.352	8.23759e-84	ENSCAFG00000015122 (RPL18A)	-0.412634	0.724	0.753	9.34003e-14	LAPTM5	-0.461704	0.282	0.883	4.06762e-193	ENSCAFG00000032259	-1.02401	0.089	0.286	2.0744e-35	EEF1D	0.339086	0.917	0.715	2.83072e-46	EIF3G	-0.295773	0.063	0.448	1.76793e-66	RNASEK	0.378053	0.823	0.588	6.36671e-23	MED30	0.339755	0.59	0.292	2.08174e-27
STARD3NL	0.327658	0.276	0.066	0	SKIL	-0.422585	0.045	0.27	7.43941e-136	ENSCAFG00000017708 (HEXA)	-0.462588	0.045	0.267	3.73082e-102	ENSCAFG00000012234	-0.413391	0.768	0.791	3.16417e-14	B2M	-0.468898	0.85	0.995	2.28044e-216	CD36	-1.08273	0.117	0.343	1.37197e-46	ISCA1	0.334277	0.502	0.224	1.20425e-56	CD9	-0.296397	0.23	0.735	2.48714e-64	GLB1	0.377714	0.302	0.106	3.97619e-31	LSM7	0.338786	0.511	0.191	3.28104e-41
ENSCAFG00000039767 (LAMTOR5)	0.326327	0.392	0.122	0	OAZ1	-0.430931	0.762	0.893	1.26823e-176	KTN1	-0.464146	0.071	0.296	5.62286e-93	RPS10	-0.413528	0.245	0.36	7.52571e-15	GLIPR1	-0.471944	0.031	0.318	8.22139e-113	ENSCAFG00000037086	-1.29166	0.138	0.401	1.57275e-62	LTA4H	0.334216	0.516	0.25	7.8273e-47	MRPL18	-0.296898	0.024	0.299	9.74456e-47	TUBB4B	0.377633	0.361	0.132	9.95841e-36	TMEM126B	0.338283	0.391	0.119	1.10637e-45
SPR	0.323989	0.997	0.797	0	ENSCAFG00000040164	-0.430969	0.052	0.305	5.00861e-155	MAPRE1	-0.465571	0.149	0.446	1.16253e-106	LSP1	-0.425472	0.59	0.649	2.52696e-16	VIM	-0.500298	0.547	0.945	9.41699e-136	MT1X	-1.58128	0.097	0.321	1.29274e-46	RACK1	0.333999	0.91	0.739	4.84743e-38	PDXK	-0.296963	0.049	0.409	2.98789e-63	WSB1	0.377401	0.537	0.279	2.52191e-24	QDPR	0.336503	0.535	0.227	2.23555e-32
NAXE	0.322683	0.753	0.287	0	STX8	-0.432249	0.075	0.353	6.65494e-161	ACTB	-0.481941	0.647	0.801	2.24062e-37	HMGB2	-0.427132	0.21	0.281	3.04099e-05	RABAC1	-0.539448	0.148	0.771	4.47101e-283	ENSCAFG00000014478	-2.01795	0.063	0.283	1.99236e-47	HEBP1	0.333281	0.618	0.33	8.18145e-46	ENSCAFG00000031816 (TOMM7)	-0.298354	0.017	0.251	1.41488e-38	PSMC4	0.376764	0.299	0.082	2.24053e-49	ODC1	0.335666	0.353	0.103	6.00653e-44
S100A11	0.321886	0.325	0.096	0	HINT2	-0.438069	0.037	0.266	4.39581e-145	ENSCAFG00000029403 (TALDO1)	-0.482524	0.396	0.659	1.24831e-73	PNP	-0.429406	0.48	0.58	2.06214e-13	CRIP1	-0.547795	0.348	0.909	1.37033e-196	ENSCAFG00000006485 (IFITM1)	-2.25029	0.058	0.304	2.20066e-56	AIF1	0.333117	0.796	0.46	5.60437e-52	MANF	-0.299805	0.02	0.279	7.32583e-44	S100P	0.376025	0.839	0.522	6.10388e-28	VPS36	0.335114	0.541	0.239	4.53227e-31
NDUFA8	0.321683	0.359	0.083	0	ENSCAFG00000029151 (CALM3)	-0.440474	0.147	0.483	4.42429e-171	ENSCAFG00000029633	-0.487078	0.05	0.266	2.0038e-97	ENSCAFG00000025725 (RPL37AP8)	-0.429948	0.391	0.487	6.65577e-09	CST3	-0.556636	0.265	0.723	1.06117e-128	CCL5	-2.34817	0.316	0.356	0.000446831	ATP6AP1	0.332937	0.622	0.346	7.42454e-41	MDH1	-0.304248	0.024	0.261	1.3231e-37	PGD	0.374293	0.546	0.3	2.18816e-22	KPNB1	0.33451	0.541	0.223	2.24638e-36
CHN2	0.319932	0.453	0.126	0	RGS19	-0.440872	0.06	0.316	7.49645e-152	PTGR1	-0.500263	0.15	0.413	4.58542e-90	ENSCAFG00000011389	-0.442911	0.693	0.735	3.5159e-11	CD47	-0.563127	0.061	0.459	1.73318e-163						HSPH1	0.331697	0.335	0.134	8.54546e-47	ARPC1A	-0.304566	0.027	0.368	3.21559e-63	NDUFV1	0.371369	0.431	0.164	1.1463e-40	RWDD1	0.333873	0.791	0.422	9.88192e-35
TSPAN8	0.319738	0.912	0.286	0	RTN3	-0.445385	0.083	0.377	4.15608e-168	SGMS1	-0.508474	0.044	0.255	2.51665e-97	ITGB1 (CD29)	-0.443533	0.2	0.295	1.20401e-11	ENSCAFG00000013905	-0.577956	0.076	0.583	3.26739e-233						CLTA	0.331037	0.457	0.218	4.41114e-42	SNRPD2	-0.308304	0.132	0.735	6.72138e-117	PCMT1	0.368045	0.42	0.172	1.38158e-32	ENSCAFG00000002179	0.333702	0.829	0.528	5.9362e-24
CCDC88A	0.319224	0.692	0.263	0	CAPZA2	-0.446527	0.298	0.674	1.0834e-154	CLTC	-0.513209	0.047	0.269	2.4521e-102	PTPRC	-0.446115	0.208	0.291	1.29639e-07	PPIB	-0.635072	0.036	0.438	4.0208e-181						FAM189B	0.330538	0.34	0.134	4.10816e-49	TBCA	-0.310655	0.059	0.514	1.18655e-88	ACP5	0.366485	0.469	0.26	8.19233e-16	TMEM70	0.333515	0.508	0.174	1.28109e-46
SERPINA1	0.31832	0.67	0.271	0	GNPTAB	-0.450119	0.038	0.256	2.63769e-135	PRELID1	-0.513799	0.117	0.409	1.04182e-117	UBB	-0.458617	0.651	0.706	1.16089e-14	S100A4	-0.665344	0.205	0.683	3.04291e-175						ENSCAFG00000029470 (S100A9)	0.330423	0.545	0.04	0	ENSCAFG00000019717 (BSG)	-0.311501	0.02	0.284	6.81681e-45	ENSCAFG00000004595 (CD300LF)	0.363794	0.29	0.096	5.0075e-35	NDUFB4	0.332701	0.75	0.428	1.68102e-29
MAPRE1	0.316707	0.928	0.488	0	GTF3A	-0.453042	0.11	0.444	5.51241e-187	HPCAL1	-0.516658	0.093	0.379	2.33466e-123	ENSCAFG00000014968	-0.467689	0.622	0.713	1.64862e-32	RPS2	-0.764713	0.132	0.776	0						EIF3E	0.328574	0.76	0.458	4.10038e-49	LAMTOR2	-0.315057	0.027	0.342	3.18317e-56	LAPTM4A	0.363262	0.252	0.071	1.94434e-40	ENSCAFG00000008998 (CFAP298)	0.331321	0.554	0.237	2.15215e-33
TMEM147	0.313319	0.542	0.18	0	ANO6	-0.461664	0.04	0.296	1.99516e-166	UBL3	-0.520331	0.078	0.353	4.22272e-123	RPL10A	-0.472501	0.304	0.42	4.4657e-16	ENSCAFG00000000671 (SOD2)	-0.954161	0.07	0.391	5.57149e-114						BACH1	0.324425	0.358	0.139	1.15344e-53	SSR2	-0.315081	0.066	0.513	3.41821e-84	HM13	0.360284	0.34	0.106	1.03161e-45	CIB1	0.3313	0.492	0.193	1.73531e-34
ENSCAFG00000006913 (COX6B1)	0.312912	0.254	0.058	0	ENSCAFG00000000370 (TMBIM4)	-0.466384	0.307	0.679	3.9629e-149	LAMTOR2	-0.528294	0.085	0.364	3.73272e-123	GLIPR1	-0.473039	0.214	0.302	1.31963e-08	ENSCAFG00000006485 (IFITM1)	-1.18632	0.047	0.315	7.35533e-100						WDR1	0.323413	0.586	0.295	1.56038e-49	ENSCAFG00000014648 (RTRAF)	-0.318463	0.037	0.403	1.75682e-67	ENSCAFG00000029974	0.360191	0.256	0.075	2.62696e-38	ELOC	0.331081	0.614	0.304	1.36827e-29
CTSA	0.312871	0.431	0.148	0	ACAA2	-0.466638	0.062	0.337	2.23566e-167	ENSCAFG00000019360 (AMDHD2)	-0.533594	0.063	0.289	4.07353e-98	DLA-79 (MHCI)	-0.474499	0.191	0.281	9.90492e-10	JCHAIN	-1.25058	0.07	0.259	8.08374e-49						CAMK1	0.322542	0.332	0.133	1.858e-46	ENSCAFG00000040188	-0.31905	0.024	0.302	2.5137e-47	IDH3G	0.36012	0.385	0.133	3.07607e-43	ENSCAFG00000000118 (CNPY2)	0.328826	0.666	0.34	2.56332e-29
RCL1	0.312668	0.466	0.146	0	MAN2A1	-0.472787	0.084	0.421	3.9505e-211	NDUFA8	-0.534891	0.168	0.485	7.99058e-118	FAM129A	-0.495297	0.204	0.305	4.62762e-14	CCL5	-1.37041	0.123	0.375	2.18542e-80						VAMP8	0.322429	0.393	0.184	3.65356e-39	ENSCAFG00000012071 (TM9SF1)	-0.321181	0.029	0.357	2.1568e-59	SLC25A5	0.360016	0.658	0.414	7.45192e-22	U2AF1	0.326418	0.728	0.388	5.51613e-32
IDS	0.312588	0.917	0.458	0	HSP90B1	-0.473993	0.148	0.488	5.51577e-176	PLD3	-0.537012	0.054	0.261	1.06518e-89	LCP1	-0.505239	0.254	0.353	6.49708e-11	ENSCAFG00000014478	-1.37624	0.035	0.295	1.3318e-99						RPL7	0.32173	0.976	0.909	1.42525e-58	ATF4	-0.322609	0.047	0.369	3.39817e-53	ENSCAFG00000023691 (LST1)	0.359675	0.751	0.466	9.88412e-29	PTBP1	0.325547	0.47	0.191	4.81426e-30
ANO6	0.312486	0.31	0.089	0	LMNA	-0.476349	0.119	0.437	7.80853e-174	YIF1B	-0.537798	0.043	0.281	3.83454e-115	CD47	-0.515275	0.351	0.433	2.29394e-05											ENSCAFG00000030508	0.320789	0.264	0.096	1.32999e-43	ENSCAFG00000013015 (FCGR3A, CD16)	-0.327108	0.056	0.452	3.14608e-71	GLOD4	0.358073	0.261	0.066	1.1378e-48	TMEM126A	0.324833	0.283	0.08	3.15565e-37
CAPZA2	0.310876	0.331	0.089	0	AOAH	-0.480333	0.078	0.282	1.63325e-99	ATP2B1	-0.53785	0.237	0.566	1.68414e-116	RPL3	-0.520751	0.346	0.457	1.93585e-15											FNBP1	0.320749	0.433	0.164	7.57786e-67	EIF4A1	-0.328804	0.055	0.474	7.46314e-79	SLC30A1	0.355901	0.365	0.24	0.001213	PDCD2	0.324273	0.53	0.227	2.30315e-32
DERA	0.308298	0.405	0.117	0	ATP5MC1	-0.480607	0.127	0.48	1.9953e-196	ENSCAFG00000040164	-0.538435	0.049	0.295	2.05256e-117	TSC22D3	-0.534706	0.244	0.319	7.58214e-06											ERP29	0.320175	0.341	0.134	1.02764e-48	BOLA1	-0.329138	0.017	0.266	4.1021e-42	CAPG	0.354848	0.844	0.596	3.33952e-28	NABP2	0.322974	0.481	0.182	6.48033e-37
SUMF1	0.307981	0.462	0.148	0	EEA1	-0.487279	0.042	0.287	6.52852e-156	ENSCAFG00000011362 (TBL1X)	-0.539452	0.046	0.28	3.30709e-111	NDFIP2	-0.547428	0.222	0.335	1.23454e-15											TIMP1	0.317785	0.426	0.216	1.04919e-33	PSMB8	-0.329621	0.091	0.627	1.73537e-106	ACAA2	0.354804	0.526	0.289	4.83272e-21	SSR3	0.322227	0.802	0.51	8.43328e-22
AKR1A1	0.30797	0.55	0.201	0	ENSCAFG00000029633	-0.48944	0.039	0.278	2.34479e-153	RNF13	-0.544849	0.041	0.263	6.25015e-106	KIAA1551	-0.55152	0.215	0.287	2.50152e-05											MEI4	0.316336	0.625	0.301	7.56175e-63	ENSCAFG00000009698 (NDUFB8)	-0.329901	0.045	0.45	2.19476e-77	PSMA6	0.352728	0.345	0.124	1.99229e-36	H3F3A	0.321737	0.747	0.423	7.50124e-22
TRAPPC2L	0.307207	0.371	0.11	0	HSD17B12	-0.490568	0.031	0.272	1.45102e-161	SEC14L1	-0.545741	0.066	0.33	1.93408e-121	ENSCAFG00000033956	-0.596028	0.213	0.324	1.98976e-18											TRPV2	0.315588	0.275	0.074	8.19248e-79	GABARAPL2	-0.333965	0.069	0.476	1.69883e-71	PSENEN	0.350214	0.615	0.327	1.18591e-27	ENSCAFG00000032063 (MAGOHB)	0.321265	0.375	0.141	7.00659e-28
TSC22D1	0.307002	0.405	0.124	0	ENSCAFG00000011362 (TBL1X)	-0.498096	0.041	0.291	1.98128e-161	ENSCAFG00000013979 (BCL2A1)	-0.54878	0.362	0.57	2.39135e-44	DLA-12 (MHCI)	-0.60249	0.888	0.895	1.09112e-104											TAOK3	0.315541	0.423	0.172	4.72644e-57	EIF3A	-0.338348	0.026	0.339	5.46979e-56	ENSCAFG00000025063 (CD46)	0.348816	0.34	0.109	5.89903e-45	PSMG2	0.320529	0.44	0.175	7.04674e-31
EPS8	0.306972	0.41	0.123	0	CTSA	-0.500985	0.075	0.347	8.23509e-157	GUSB	-0.550349	0.045	0.28	1.4883e-112	PFN1	-0.607408	0.354	0.493	1.34133e-24											AP2A2	0.313263	0.279	0.114	9.28505e-36	ENSCAFG00000004260 (UQCRH)	-0.339535	0.033	0.401	2.18013e-69	TCF7L2	0.346337	0.488	0.292	5.95658e-12	RALY	0.319834	0.606	0.256	6.30811e-37
ENSCAFG00000031478	0.304593	0.36	0.113	0	ACTB	-0.501499	0.56	0.824	2.01604e-100	AHNAK	-0.550866	0.532	0.734	7.65846e-51	DLA88 (MHCI)	-0.625131	0.797	0.857	2.71593e-83											VTI1B	0.312894	0.316	0.114	2.48883e-54	ENSCAFG00000032682 (NAA38)	-0.341784	0.019	0.277	6.10606e-44	ENSCAFG00000029395 (HADHB)	0.34436	0.32	0.106	4.21263e-38	LMNA	0.319692	0.698	0.381	1.19271e-25
RRBP1	0.303687	0.37	0.093	0	NFKBIA	-0.503644	0.084	0.289	5.28365e-96	HSPB1	-0.552876	0.326	0.618	4.28721e-97	DLA-64 (MHCI)	-0.692403	0.729	0.8	6.35838e-67											NHP2	0.312084	0.532	0.228	2.20376e-67	LTA4H	-0.342018	0.024	0.27	1.20113e-39	ACSL4	0.344018	0.361	0.209	3.88853e-09	TCEA1	0.318687	0.66	0.337	7.74911e-27
MGAT4B	0.301732	0.401	0.112	0	RRBP1	-0.507264	0.035	0.256	6.8646e-141	SNX10	-0.553353	0.118	0.278	1.84749e-42	S100A4	-0.897986	0.55	0.653	1.58994e-56											RPL15	0.307904	0.957	0.881	5.03951e-60	ENSCAFG00000002703 (NDUFA3)	-0.344673	0.024	0.279	7.39933e-42	PSMB4	0.339866	0.372	0.146	2.47255e-32	YEATS4	0.318179	0.277	0.072	9.42859e-42
TLR4	0.301546	0.29	0.071	0	NANS	-0.510578	0.039	0.269	4.52168e-146	TGFBR1	-0.555991	0.057	0.294	1.76981e-108	CORO1A	-0.949972	0.159	0.352	5.94488e-58											ENSCAFG00000029055	0.306471	0.555	0.28	1.50039e-46	SRSF7	-0.346971	0.019	0.253	2.74448e-38	RRBP1	0.336316	0.354	0.219	2.58288e-06	CALU	0.315198	0.546	0.247	2.07478e-29
SUSD6	0.300255	0.822	0.397	0	MSN	-0.511769	0.096	0.416	1.99058e-188	ATOX1	-0.562006	0.224	0.562	6.89625e-125	TMSB10	-1.37431	0.304	0.514	8.45661e-75											RHEB	0.305839	0.772	0.449	7.85565e-47	TMOD3	-0.348176	0.023	0.308	1.47744e-49	DLD	0.334973	0.259	0.099	5.85777e-22	PEMT	0.315029	0.386	0.143	9.08187e-30
CAVIN1	0.299653	0.383	0.118	0	ENSCAFG00000037735 (TMSB4X)	-0.512366	0.991	0.977	0	ENSCAFG00000000842 (RNASET2)	-0.575765	0.05	0.316	3.04136e-132	MT1X	-1.50722	0.097	0.332	1.47606e-91											ENSCAFG00000015892 (CXCL16)	0.30535	0.303	0.151	3.88795e-25	ENSCAFG00000024837	-0.348752	0.049	0.44	5.92075e-72	DEGS1	0.332921	0.485	0.214	5.58048e-33	ENSCAFG00000005878 (ANAPC11)	0.314748	0.628	0.274	2.16691e-38
FCGRT	0.298772	0.47	0.155	0	ARPC1A	-0.513656	0.087	0.405	2.31955e-190	DYNLL1	-0.585415	0.028	0.26	2.09586e-120	ENSCAFG00000014478	-2.20541	0.039	0.296	1.00601e-114											ITGB2	0.304712	0.281	0.129	3.26579e-28	S100P	-0.349457	0.161	0.543	6.40548e-46	KMT2B	0.332433	0.338	0.151	1.50548e-20	RTN3	0.314574	0.66	0.325	2.44129e-29
SEC61B	0.298402	0.524	0.181	0	HIPK3	-0.515964	0.047	0.291	9.45417e-151	SKI	-0.58584	0.054	0.298	2.71021e-114	ENSCAFG00000006485 (IFITM1)	-2.47458	0.034	0.318	1.51846e-132											NFATC2	0.304645	0.564	0.208	3.68857e-88	VDAC3	-0.351254	0.02	0.282	1.47427e-44	EDEM2	0.331385	0.295	0.109	7.41307e-28	ATP5PB	0.313023	0.603	0.282	1.00389e-30
CD81	0.298252	0.448	0.15	0	DOK2	-0.516942	0.084	0.368	1.92494e-161	M6PR	-0.589308	0.077	0.348	3.09447e-123	CCL5	-3.42942	0.135	0.376	1.72411e-97											EIF3F	0.304063	0.845	0.56	4.18805e-48	TRMT112	-0.351594	0.047	0.468	2.45898e-81	COPE	0.330823	0.515	0.245	8.03277e-30	DUSP12	0.311959	0.37	0.118	1.51408e-39
TMEM179B	0.297679	0.703	0.288	0	GPX1	-0.517227	0.69	0.861	7.75633e-210	CAST	-0.595847	0.126	0.438	4.53062e-133																KIF5B	0.30401	0.622	0.318	1.42715e-52	RABAC1	-0.355534	0.154	0.74	7.54557e-104	RXRA	0.329557	0.295	0.188	0.00386895	RPS19BP1	0.310529	0.595	0.297	9.38321e-26
PCBD2	0.296025	0.363	0.108	0	SEC61B	-0.517873	0.225	0.602	1.08528e-187	TUBA1B	-0.596117	0.311	0.46	6.69469e-25																TANK	0.303676	0.628	0.337	4.60613e-49	ENSCAFG00000004842 (NDUFC2)	-0.356435	0.052	0.48	2.44983e-82	GSDMD	0.329126	0.351	0.147	3.22e-25	ENSCAFG00000039767 (LAMTOR5)	0.310007	0.859	0.604	6.80184e-21
APIP	0.295679	0.388	0.124	0	H2AFY	-0.52217	0.047	0.296	7.2618e-157	SPPL2A	-0.599027	0.061	0.329	2.53007e-127																PFKP	0.302368	0.398	0.164	1.10669e-50	AP2S1	-0.358582	0.036	0.405	4.16168e-69	TMED5	0.327161	0.397	0.195	1.31704e-18	MZT1	0.307876	0.56	0.237	2.22269e-35
SEC14L1	0.294741	0.341	0.108	0	TXNIP	-0.526524	0.383	0.73	9.07916e-157	DPYSL2	-0.608569	0.052	0.315	5.95714e-129																IMPDH2	0.300938	0.476	0.183	2.93622e-72	HMGB1	-0.360755	0.144	0.712	1.05767e-100	SWAP70	0.327102	0.263	0.135	2.63844e-09	ARPC1A	0.307785	0.639	0.35	7.2295e-23
ENSCAFG00000011362 (TBL1X)	0.294589	0.327	0.1	0	TSC22D1	-0.531585	0.088	0.364	6.24762e-154	HEXB	-0.611643	0.137	0.446	2.25654e-126																SELPLG	0.300725	0.406	0.162	5.81986e-58	ENSCAFG00000000136 (ATP5F1B)	-0.364256	0.032	0.35	5.58439e-56	CCT3	0.326706	0.367	0.156	3.06563e-25	TXNL1	0.307644	0.617	0.295	4.24528e-28
GPX1	0.293543	0.465	0.15	0	ATP2B1	-0.53169	0.187	0.59	7.74926e-223	CTSC	-0.612771	0.101	0.39	3.62166e-126																TDG	0.300374	0.416	0.157	2.43961e-66	LSP1	-0.365936	0.124	0.663	2.21675e-97	TAPBP	0.323358	0.54	0.292	1.68026e-19	CD2BP2	0.306432	0.481	0.207	1.88311e-27
ENSCAFG00000029151 (CALM3)	0.293323	0.392	0.119	0	TIMP1	-0.532182	0.05	0.256	1.06176e-118	TANK	-0.620475	0.108	0.381	6.91982e-111																RPS2	0.299564	0.904	0.715	2.98197e-36	VPS36	-0.366792	0.017	0.254	4.43636e-39	ETFB	0.321419	0.497	0.261	1.40236e-20	ME2	0.306336	0.361	0.133	1.24561e-28
ENSCAFG00000032762 (RPIA)	0.293047	0.361	0.112	0	TGFBR1	-0.532236	0.047	0.306	1.63695e-165	ZFP36L2	-0.627664	0.296	0.598	1.69783e-90																GNG10	0.297686	0.855	0.567	2.0774e-32	ENSCAFG00000024748 (CD55)	-0.36722	0.042	0.339	2.92225e-48	PPT1	0.321145	0.401	0.2	1.08694e-17	DBI	0.305756	0.878	0.662	7.84596e-19
ABHD3	0.292747	0.362	0.102	0	ENSCAFG00000017708 (HEXA)	-0.537624	0.032	0.28	2.37184e-166	CTSB	-0.628876	0.107	0.39	1.10601e-117																MBNL1	0.297101	0.689	0.371	1.1654e-52	ENSCAFG00000010086 (MRPL23)	-0.368085	0.045	0.46	2.23585e-80	UNC93B1	0.320188	0.263	0.109	2.00194e-18	ENSCAFG00000002085	0.305334	0.734	0.407	1.79527e-26
ZNF385A	0.288898	0.541	0.178	0	KTN1	-0.539325	0.049	0.309	1.63234e-164	CTSA	-0.631451	0.064	0.337	1.12929e-129																ARRDC4	0.295246	0.294	0.105	2.60551e-50	TSPO	-0.372496	0.023	0.305	9.9431e-49	TBC1D9	0.317484	0.522	0.334	8.67051e-08	PUS1	0.304733	0.353	0.128	7.86909e-29
CHID1	0.287362	0.792	0.366	0	SGMS1	-0.542582	0.036	0.266	1.48906e-147	LAMP2	-0.638129	0.024	0.253	6.30977e-121																FNIP2	0.295123	0.369	0.194	6.8396e-25	TCEA1	-0.378323	0.029	0.355	7.55407e-59	PSMD8	0.316437	0.39	0.17	1.12348e-26	TTC3	0.304184	0.505	0.191	3.80503e-39
MMD	0.287082	0.36	0.116	0	ENSCAFG00000003477 (PDIA6)	-0.54849	0.088	0.388	2.29665e-176	PGD	-0.647544	0.067	0.338	1.38876e-127																INPP5D	0.294453	0.349	0.149	5.0781e-41	ATP2B1	-0.379978	0.075	0.544	9.34319e-89	PSMD1	0.316192	0.311	0.121	5.72483e-26	CASP6	0.301081	0.658	0.336	6.39854e-26
ACSL4	0.286249	0.419	0.13	0	GNB1	-0.55192	0.082	0.426	3.87129e-220	ENSCAFG00000017257 (MAN2B1)	-0.653253	0.086	0.353	7.01887e-116																PHF10	0.294154	0.325	0.125	5.56276e-48	CCT4	-0.384323	0.017	0.266	4.78184e-42	PPIB	0.314371	0.637	0.399	1.13988e-16	CACYBP	0.299414	0.644	0.336	2.81034e-24
PHTF2	0.285794	0.434	0.133	0	DPYSL2	-0.552744	0.048	0.327	1.10884e-183	TXNIP	-0.654916	0.421	0.711	3.43062e-117																CD82	0.293602	0.257	0.05	1.9709e-116	MYH9	-0.38793	0.059	0.514	7.15506e-89	PDLIM1	0.313617	0.603	0.398	5.80408e-12	TMED3	0.298064	0.62	0.281	2.50952e-34
WWP1	0.285483	0.476	0.16	0	WSB1	-0.55393	0.073	0.323	7.92829e-140	ENSCAFG00000031671	-0.658111	0.044	0.313	7.06446e-138																MAP7D1	0.293551	0.34	0.14	6.34285e-42	ENSCAFG00000003477 (PDIA6)	-0.388398	0.027	0.354	3.28071e-59	GSTO1	0.311768	0.63	0.402	7.06832e-18	MRPS31	0.297865	0.486	0.195	2.1224e-32
SDF2L1	0.285126	0.786	0.344	0	ENSCAFG00000019360 (AMDHD2)	-0.563004	0.05	0.302	4.9829e-156	GNG10	-0.658794	0.259	0.621	2.33612e-153																VMA21	0.293097	0.451	0.186	1.29856e-60	ENSCAFG00000023760	-0.391799	0.037	0.378	6.17477e-61	CCDC88A	0.310497	0.417	0.234	4.80083e-12	THAP7	0.297362	0.258	0.068	1.37178e-37
GPD2	0.28338	0.949	0.525	0	UBL3	-0.567883	0.058	0.369	4.32399e-206	MAN1A1	-0.670984	0.168	0.505	5.00822e-141																JPT1	0.292838	0.711	0.419	2.22043e-38	EIF4A2	-0.393745	0.073	0.539	1.96883e-88	SLC46A3	0.307055	0.478	0.297	2.9282e-10	ENSCAFG00000009449 (UQCRB)	0.29734	0.753	0.435	1.59379e-24
ENSCAFG00000031841	0.283207	0.308	0.085	0	NDUFA8	-0.568156	0.13	0.506	7.78182e-218	IDS	-0.679572	0.026	0.275	1.47776e-133																KCMF1	0.291539	0.306	0.117	1.15948e-45	MOCS2	-0.394847	0.022	0.328	2.02895e-55	CLDN1	0.306945	0.546	0.338	7.1694e-14	TXNRD1	0.295686	0.451	0.167	1.17815e-35
ENSCAFG00000013366 (ATP5MC3)	0.283019	0.295	0.079	0	GNAI2	-0.575042	0.196	0.591	1.80143e-212	NFE2L2	-0.691617	0.031	0.274	3.685e-126																PREX1	0.290764	0.399	0.148	2.36092e-64	LSM4	-0.396729	0.027	0.382	4.03112e-67	ALCAM	0.306862	0.476	0.308	1.88733e-08	TMED5	0.292408	0.405	0.196	1.59592e-16
TMED5	0.282966	0.371	0.115	0	YIF1B	-0.578369	0.033	0.293	1.25578e-177	CPPED1	-0.706566	0.081	0.395	2.32536e-153																RPS3	0.290366	0.934	0.81	7.7393e-29	RBMS1	-0.400682	0.057	0.498	1.29732e-84	SLC37A2	0.30379	0.283	0.157	5.81747e-08	FAM162A	0.292045	0.353	0.121	7.02904e-31
TMEM60	0.281825	0.46	0.154	0	LAMTOR2	-0.584374	0.068	0.379	1.84419e-198	USF2	-0.707025	0.04	0.325	1.28164e-152																RAN	0.288071	0.667	0.358	4.2771e-51	ENSCAFG00000011362 (TBL1X)	-0.401918	0.016	0.261	1.45794e-41	ESYT1	0.303675	0.299	0.196	0.00270276	ENSCAFG00000024219 (RBFA)	0.29068	0.457	0.196	3.81411e-26
RNF13	0.280428	0.569	0.207	0	ENSCAFG00000008221 (ALDOA)	-0.58592	0.18	0.554	5.51926e-197	SNX3	-0.711081	0.056	0.351	1.15851e-152																EIF3H	0.287504	0.617	0.325	9.19307e-46	PABPN1	-0.404725	0.019	0.27	3.0944e-42	GNL3L	0.302885	0.293	0.107	1.46046e-27	ZDHHC6	0.290633	0.399	0.161	2.08775e-26
TPT1	0.27935	0.424	0.128	0	PGLS	-0.58761	0.162	0.543	1.62177e-208	CREM	-0.711141	0.06	0.335	1.33952e-134																ICAM1	0.286686	0.319	0.131	3.47019e-40	ENSCAFG00000031526 (PSMG4)	-0.404853	0.023	0.353	1.51593e-61	ADGRE1	0.301375	0.261	0.13	4.46455e-10	ATP5PF	0.290487	0.875	0.597	5.92246e-22
VPS26A	0.278875	0.529	0.195	0	TANK	-0.590864	0.088	0.397	4.6201e-181	ADAM9	-0.7142	0.015	0.252	9.3545e-133																ENSCAFG00000033956	0.285537	0.567	0.304	8.39745e-38	CCDC115	-0.408957	0.02	0.319	7.56322e-54	NAA20	0.299428	0.383	0.197	3.06492e-14	PDCD5	0.289504	0.698	0.379	1.05772e-24
UQCC2	0.276265	0.393	0.106	0	RNF13	-0.59138	0.029	0.275	2.04972e-167	DBI	-0.714407	0.411	0.7	4.21197e-160																CD86	0.28409	0.713	0.426	1.27372e-35	MORF4L1	-0.410419	0.03	0.363	2.81495e-60	MICU2	0.299244	0.322	0.145	5.95794e-19	ENSCAFG00000033029	0.288793	0.766	0.506	1.40824e-13
STX4	0.275966	0.508	0.188	0	ENSCAFG00000031671	-0.600191	0.037	0.327	3.55028e-203	PHACTR2	-0.716089	0.026	0.29	1.71764e-145																C1QBP	0.283933	0.369	0.159	8.1047e-43	CALM1	-0.412193	0.175	0.763	1.82716e-98	SLC29A1	0.298401	0.687	0.481	8.3911e-13	RGS19	0.288132	0.538	0.271	9.62281e-21
LGALS1	0.275682	0.637	0.268	0	SPPL2A	-0.602178	0.046	0.344	1.46107e-202	ENSCAFG00000000814 (HLA-DQB2, MHCII)	-0.728239	0.672	0.819	5.34657e-151																PGP	0.283638	0.282	0.123	1.24929e-31	GUK1	-0.412816	0.042	0.471	1.50924e-85	CREG1	0.297713	0.558	0.342	2.87501e-14	CALM1	0.287768	0.962	0.738	3.01537e-21
ELOB	0.275413	0.54	0.197	0	GRB2	-0.6034	0.194	0.609	1.63949e-235	LRPAP1	-0.730601	0.094	0.434	9.0177e-167																CHD7	0.282632	0.289	0.119	3.79835e-36	SMIM20	-0.414093	0.023	0.33	4.65289e-55	ECH1	0.296925	0.29	0.095	1.92171e-34	HDAC2	0.286925	0.359	0.134	4.7472e-27
TMEM2	0.274353	0.576	0.225	0	PRELID1	-0.607185	0.084	0.428	8.9266e-220	AOAH	-0.733182	0.055	0.276	2.42876e-100																PTP4A2	0.280779	0.386	0.164	7.05303e-47	S100A11	-0.415904	0.359	0.885	1.27267e-59	NDUFV2	0.296893	0.594	0.363	4.82504e-18	TPRKB	0.286493	0.266	0.086	2.32154e-26
S100A6	0.273415	0.371	0.106	0	ENSCAFG00000000814 (HLA-DQB2, MHCII)	-0.615109	0.649	0.83	5.87306e-156	STARD3NL	-0.740235	0.147	0.488	3.40878e-147																TCIRG1	0.280707	0.378	0.182	1.00394e-33	TGFB1	-0.416864	0.017	0.252	7.98302e-39	ENSCAFG00000019717 (BSG)	0.296813	0.458	0.27	5.69356e-11	APIP	0.285709	0.538	0.258	1.92538e-22
ENSCAFG00000004782 (GAB2)	0.271885	0.642	0.265	0	NINJ1	-0.618928	0.033	0.257	1.39731e-145	SLC30A1	-0.742278	0.026	0.272	3.72683e-132																ENSCAFG00000029945	0.28054	0.702	0.378	4.81755e-54	ENSCAFG00000000842 (RNASET2)	-0.418001	0.014	0.295	1.65065e-50	SRI	0.295502	0.524	0.254	4.96371e-28	UBE2A	0.284899	0.283	0.079	4.22695e-37
MTAP	0.271037	0.62	0.219	0	RAP1A	-0.621143	0.179	0.581	1.51027e-226	RNASEK	-0.745279	0.276	0.635	1.0098e-169																RAB4B	0.280187	0.51	0.237	2.89984e-50	PSMB7	-0.4205	0.023	0.318	4.78585e-52	ENSCAFG00000006373	0.294128	0.506	0.334	6.42152e-09	COX8A	0.28484	0.935	0.717	3.30721e-22
RGS18	0.270657	0.668	0.271	0	GUSB	-0.633514	0.032	0.293	1.48999e-179	PIM1	-0.748807	0.112	0.348	3.39336e-87																RPL17	0.280009	0.938	0.81	1.88182e-41	RPL21	-0.422681	0.055	0.487	1.16658e-83	CDC123	0.294023	0.315	0.122	1.26086e-26	UBE2G2	0.28425	0.467	0.18	1.14393e-34
RTN3	0.267927	0.481	0.181	0	LGALS3	-0.63358	0.352	0.704	6.55416e-171	ENSCAFG00000029004 (GSTK1)	-0.762569	0.011	0.258	1.04222e-142																SEC61G	0.279596	0.859	0.578	1.00881e-39	CTSD	-0.430934	0.06	0.438	2.72001e-65	MNDA	0.289588	0.488	0.229	7.16516e-27	PRADC1	0.282768	0.274	0.069	5.31559e-44
SGMS1	0.267005	0.398	0.137	0	PTGR1	-0.636408	0.109	0.432	3.38527e-186	LPCAT2	-0.769376	0.026	0.283	6.68637e-140																ARHGAP17	0.277528	0.339	0.155	1.18561e-32	ENSCAFG00000019170 (CETN2)	-0.433242	0.023	0.318	3.89951e-52	M6PR	0.289096	0.506	0.312	1.80631e-09	FBXO22	0.281398	0.478	0.197	4.55078e-31
ADGRG6	0.266981	0.461	0.164	0	SEC14L1	-0.636458	0.045	0.346	9.7985e-207	RASSF3	-0.77461	0.053	0.314	6.1815e-128																SLC46A3	0.272948	0.518	0.292	7.31737e-30	ENSCAFG00000013154 (CKMT1A)	-0.433445	0.017	0.291	3.2929e-48	PDXK	0.286527	0.619	0.391	1.20123e-12	P4HB	0.281015	0.562	0.224	1.22346e-37
STX8	0.266577	0.3	0.078	0	NQO2	-0.638329	0.014	0.255	3.07713e-176	ENSCAFG00000014256 (CD46)	-0.785653	0.039	0.306	7.28379e-140																DEGS1	0.272577	0.435	0.211	5.5918e-37	DYNLRB1	-0.436496	0.056	0.537	1.78554e-98	ENSCAFG00000000886 (DES)	0.286288	0.388	0.255	0.000305144	TFRC	0.279542	0.277	0.102	1.51261e-21
PMEPA1	0.264739	0.475	0.161	0	ATG7	-0.6398	0.039	0.26	1.27055e-138	FAM96A	-0.789357	0.064	0.408	4.71096e-187																ENSCAFG00000003645	0.271322	0.779	0.594	1.1171e-25	SNRPG	-0.446724	0.096	0.678	3.3011e-122	KIF1B	0.285836	0.259	0.15	7.26396e-05	MTDH	0.279027	0.47	0.21	3.56183e-24
PPARD	0.263768	0.579	0.217	0	PIK3C2A	-0.650734	0.026	0.258	1.72468e-158	IRF4	-0.790505	0.05	0.294	5.63574e-119																PPP2R5C	0.271141	0.29	0.118	5.99614e-36	ATP5IF1	-0.448761	0.042	0.5	2.32625e-95	STOM	0.285772	0.59	0.369	2.25392e-11	HADH	0.278614	0.269	0.074	1.5994e-36
SCD	0.263679	0.823	0.375	0	CTSD	-0.651558	0.15	0.475	2.04736e-171	SKAP2	-0.792467	0.026	0.272	8.61465e-133																CHD9	0.270477	0.406	0.176	5.31964e-47	SNRPD1	-0.451351	0.042	0.488	4.26459e-91	PSMD2	0.28451	0.283	0.094	4.4124e-33	ENSCAFG00000030782 (BBIP1)	0.275978	0.31	0.097	3.08061e-33
ATP6V1F	0.262816	0.638	0.282	0	CAST	-0.656982	0.088	0.459	2.99886e-247	LRMDA	-0.796553	0	0.259	9.62707e-159																PRPF38B	0.270329	0.609	0.308	3.7558e-53	TGFBR2	-0.452443	0.024	0.343	6.56881e-58	SERPINB6	0.283291	0.39	0.203	7.30635e-15	SNF8	0.275738	0.467	0.198	5.91877e-27
FBXO6	0.262201	0.775	0.34	0	HPCAL1	-0.657941	0.065	0.397	2.2897e-223	ALAS1	-0.803443	0.026	0.255	3.76041e-120																ZFHX3	0.26913	0.503	0.272	3.82745e-31	PSME1	-0.453951	0.042	0.437	2.35201e-75	SPI1	0.282544	0.683	0.412	1.61846e-20	ENSCAFG00000002707	0.274849	0.606	0.301	3.3412e-27
PCBD1	0.261682	0.598	0.241	0	SKI	-0.660757	0.037	0.311	8.77137e-189	ENSCAFG00000023205 (TMEM256)	-0.805184	0.053	0.371	4.90239e-172																CD48	0.2681	0.7	0.397	1.49022e-47	HNRNPH1	-0.455202	0.022	0.254	2.86129e-37	ENSCAFG00000006693 (SNRPB)	0.280173	0.583	0.361	4.62302e-14	CYC1	0.274195	0.253	0.068	1.29211e-35
ENSCAFG00000000118 (CNPY2)	0.261658	0.021	0.27	0	M6PR	-0.660758	0.049	0.365	2.08222e-220	ATP6AP1	-0.811414	0.069	0.396	1.90752e-169																IDS	0.268071	0.46	0.236	2.04742e-33	RALY	-0.455309	0.016	0.271	5.38763e-44	DAPK1	0.279804	0.478	0.3	6.87127e-09	VPS35	0.273601	0.5	0.218	6.67572e-26
COLGALT1	0.261423	0.026	0.31	0	ENSCAFG00000029403 (TALDO1)	-0.662254	0.292	0.689	3.11542e-219	ENSCAFG00000000061 (BLOC1S1)	-0.820907	0.15	0.539	1.45009e-198																ATP6V0E1	0.265768	0.958	0.816	7.80462e-25	C17H2orf68	-0.456483	0.019	0.28	8.50991e-45	ENSCAFG00000015320 (NDUFA9)	0.27952	0.293	0.098	1.70487e-33	ENSCAFG00000029055	0.273392	0.59	0.285	4.34084e-26
PHPT1	0.260683	0.021	0.281	0	TNFSF13B	-0.662862	0.022	0.293	6.32728e-198	CALML4	-0.821579	0.004	0.257	1.44111e-152																SLC35B1	0.26442	0.373	0.156	9.14356e-46	RPS19BP1	-0.462568	0.016	0.314	1.48007e-54	LGALS9	0.279037	0.465	0.234	2.36816e-22	ENSCAFG00000003956	0.272717	0.285	0.078	6.49127e-39
CTSB	0.259862	0.045	0.392	0	IDS	-0.672775	0.024	0.286	1.56282e-187	ENSCAFG00000000886 (DES)	-0.836075	0.017	0.291	5.99251e-159																RPS23	0.263765	0.957	0.876	1.31036e-26	NIFK	-0.464583	0.033	0.422	1.41042e-75	MGST1	0.278618	0.76	0.449	8.35879e-24	ENSCAFG00000010493 (ATG3)	0.272692	0.728	0.512	1.61593e-10
GSTO1	0.258967	0.048	0.422	0	RASSF3	-0.673747	0.049	0.327	6.19659e-182	PDLIM1	-0.836695	0.114	0.441	1.05766e-159																UBA3	0.26361	0.271	0.084	2.87695e-61	LAPTM5	-0.465434	0.243	0.855	6.79178e-92	FAM208A	0.275914	0.299	0.173	2.28842e-06	ACAA2	0.272421	0.582	0.288	7.57679e-22
DPYSL2	0.257323	0.211	0.429	0	STARD3NL	-0.674048	0.13	0.506	3.92605e-223	CAT	-0.840214	0.123	0.489	4.28879e-183																PMM1	0.263474	0.304	0.107	3.67555e-54	BTF3	-0.47437	0.027	0.354	1.44759e-59	DHRS4	0.274091	0.757	0.471	1.11518e-18	ENSCAFG00000006913 (COX6B1)	0.272327	0.913	0.634	2.15944e-20
ENSCAFG00000020014 (GCSH)	0.256822	0.259	0.063	8.85223e-304	SNX10	-0.675141	0.087	0.291	3.74281e-96	FKBP11	-0.847996	0.019	0.311	4.22165e-172																NPM3	0.262923	0.577	0.292	6.13532e-46	UQCR10	-0.47737	0.04	0.472	4.34113e-87	NFE2L2	0.271857	0.494	0.239	5.81889e-25	ENSCAFG00000032459	0.270696	0.91	0.675	1.33333e-19
NME1	0.256734	0.259	0.064	3.61756e-300	LAMTOR4	-0.677148	0.072	0.41	1.20515e-223	ADIPOR2	-0.852893	0.049	0.345	9.04925e-159																PABPC1	0.261894	0.939	0.788	2.47444e-40	CLEC12A	-0.478742	0.023	0.376	4.51534e-68	CSTB	0.271507	0.857	0.593	1.20611e-17	ENSCAFG00000011952	0.269761	0.397	0.162	7.25402e-25
TGFBR1	0.256549	0.287	0.079	2.10858e-294	GNG10	-0.698826	0.203	0.647	3.65037e-274	ENSCAFG00000030164	-0.867123	0.507	0.728	8.88837e-189																VAMP3	0.260765	0.422	0.196	1.84383e-40	KIAA1191	-0.487461	0.011	0.264	3.24149e-44	HNRNPK	0.269103	0.721	0.461	1.22641e-19	EBNA1BP2	0.26968	0.571	0.264	1.48609e-27
SERPINB8	0.256477	0.287	0.08	1.13001e-293	USF2	-0.703487	0.033	0.339	1.07431e-223	ENSCAFG00000025332 (GSTP)	-0.870236	0.113	0.455	3.66299e-172																MYOF	0.260758	0.265	0.107	6.87174e-34	FKBP2	-0.487767	0.013	0.3	1.81396e-52	ENSCAFG00000016577	0.268872	0.483	0.288	5.09288e-13	C1orf174	0.269345	0.361	0.124	2.6576e-32
SKI	0.25621	0.302	0.089	4.11018e-293	DYNLL1	-0.705027	0.015	0.273	9.04626e-193	LIMA1	-0.879695	0.005	0.273	2.13441e-163																MRPL39	0.259421	0.522	0.243	1.16265e-50	ST13	-0.488638	0.017	0.261	7.48548e-41	DYNC1H1	0.26872	0.447	0.274	6.04572e-09	HINT2	0.268903	0.47	0.226	1.68625e-19
CALHM6	0.254441	0.29	0.08	1.02987e-291	ENSCAFG00000013979 (BCL2A1)	-0.709534	0.275	0.595	1.60822e-141	HEBP1	-0.896558	0.035	0.382	8.0407e-209																VPS28	0.258808	0.805	0.524	2.01124e-35	NAA10	-0.491086	0.02	0.325	1.97671e-55	MVP	0.265806	0.363	0.204	6.75328e-10	ENSCAFG00000017667	0.266118	0.503	0.216	3.77705e-28
SUCLG1	0.254411	0.266	0.069	2.94439e-290	NFE2L2	-0.710324	0.024	0.286	4.23305e-188	P4HA1	-0.896774	0.021	0.322	3.81465e-177																COQ2	0.258038	0.406	0.184	1.57212e-40	HIKESHI	-0.494193	0.017	0.31	4.78151e-53	CTSB	0.265496	0.528	0.353	1.03211e-06	MPC2	0.26503	0.47	0.217	3.50111e-21
ENSCAFG00000009692 (TMEM14C)	0.25385	0.159	0.391	1.87434e-289	CD47	-0.710911	0.153	0.476	3.73387e-159	ENSCAFG00000023933	-0.903458	0.004	0.252	6.75422e-149																TACC1	0.256512	0.572	0.319	7.83115e-33	MRPL55	-0.495128	0.029	0.387	1.01402e-67	FSTL1	0.257063	0.449	0.267	1.70533e-08	SNX3	0.264977	0.576	0.311	1.44329e-17
GNAI2	0.252323	0.275	0.074	7.3968e-288	PGD	-0.718497	0.051	0.353	1.88662e-204	PLEKHO1	-0.907674	0.004	0.289	3.26903e-178																ANXA4	0.255794	0.281	0.143	4.22173e-19	EBNA1BP2	-0.497352	0.009	0.28	1.67895e-49	DAB2	0.255665	0.798	0.479	7.5639e-19	TGIF2-C20orf24	0.26491	0.573	0.268	9.30815e-29
PPIB	0.251903	0.728	0.36	1.08145e-286	PLD3	-0.723263	0.03	0.275	2.09016e-167	CTNNB1	-0.913827	0.067	0.408	3.6029e-185																SYNJ1	0.254897	0.26	0.099	4.91271e-38	ACAA2	-0.497814	0.014	0.304	6.15705e-53	GALK2	0.255416	0.306	0.148	6.08922e-14	DYNLL1	0.263691	0.489	0.228	2.32151e-21
UQCRQ	0.2515	0.96	0.635	1.10315e-286	MAPRE1	-0.724969	0.088	0.47	4.39724e-258	CCDC88A	-0.933382	0.009	0.269	3.28761e-154																GPR171	0.254584	0.277	0.052	3.1892e-124	NDUFB10	-0.505261	0.029	0.419	2.13664e-77	ENSCAFG00000008879 (CCT7)	0.254801	0.288	0.113	1.04411e-22	MRPL55	0.263388	0.677	0.368	4.09946e-22
ABRACL	0.250208	0.391	0.143	7.28654e-284	ATP6V1A	-0.729405	0.027	0.257	1.07141e-156	PDK4	-0.938423	0.007	0.276	5.64191e-163																ENSCAFG00000033303	0.253873	0.352	0.13	2.32051e-55	ENSCAFG00000006395	-0.506056	0.013	0.277	1.04867e-46	NPC2	0.25467	0.81	0.546	9.67669e-16	TMEM120A	0.262159	0.258	0.067	2.30194e-38
ENSCAFG00000014664	-0.251294	0.995	0.75	9.18264e-282	LAMP2	-0.732912	0.015	0.265	1.49209e-184	PPARG	-0.942314	0.009	0.276	1.08774e-160																RGS19	0.25322	0.51	0.267	1.7939e-35	SEC11C	-0.510796	0.055	0.582	7.63746e-116	CHMP2A	0.254504	0.63	0.392	2.25393e-17	C1orf35	0.261086	0.359	0.13	1.01155e-28
ZFP36	-0.251308	0.338	0.111	3.31537e-279	PIM1	-0.745301	0.093	0.362	5.42104e-146	RDH16	-0.94548	0.006	0.272	2.4515e-161																ENSCAFG00000014182	0.25245	0.347	0.123	5.94098e-60	ARHGDIB	-0.517463	0.118	0.71	2.08794e-118	NPTN	0.253596	0.476	0.245	1.98997e-18	MRPS21	0.260365	0.443	0.199	4.91821e-21
PTMA	-0.252592	0.26	0.069	1.82354e-276	ATP6V0E1	-0.74788	0.608	0.861	0	CTSD	-0.947692	0.121	0.465	5.97768e-171																COMMD3	0.252191	0.389	0.174	3.00995e-41	ENSCAFG00000005878 (ANAPC11)	-0.517542	0.016	0.29	1.16195e-48	ADIPOR2	0.252849	0.494	0.306	4.11639e-09	UQCRQ	0.260273	0.747	0.485	1.3316e-17
HSP90AA1	-0.253783	0.957	0.573	1.91749e-274	SNX3	-0.753135	0.038	0.368	3.39368e-245	MITF	-0.950215	0.003	0.272	3.8413e-166																ENSCAFG00000014958	0.251472	0.895	0.757	2.53284e-22	ENSCAFG00000001530	-0.517896	0.024	0.396	9.64623e-73	HPSE	0.250532	0.29	0.172	3.47035e-05	HIKESHI	0.260004	0.59	0.294	7.66573e-24
RPL35A	-0.257547	0.939	0.55	3.5397e-269	CREM	-0.771168	0.044	0.35	5.97607e-215	OGFRL1	-0.956112	0.004	0.281	5.38392e-171																NDUFS8	0.251168	0.71	0.4	6.71841e-46	ENSCAFG00000005757	-0.520675	0.045	0.486	1.05898e-88	CARD8	0.250454	0.252	0.123	1.20477e-10	TMEM165	0.259632	0.296	0.098	1.0143e-28
SLC38A2	-0.258402	0.997	0.866	6.02365e-268	ENSCAFG00000000061 (BLOC1S1)	-0.784979	0.131	0.56	1.25391e-292	FSTL1	-0.97222	0.006	0.307	2.81241e-189																BBX	0.250852	0.349	0.123	2.16235e-61	ENSCAFG00000031852 (HIGD1A)	-0.523327	0.014	0.269	3.35083e-44	EIF3K	-0.262339	0.825	0.78	0.000914581	PPIL1	0.259415	0.356	0.137	4.20805e-24
PSMB8	-0.258419	0.268	0.075	1.68882e-263	ENSCAFG00000029004 (GSTK1)	-0.786868	0.009	0.269	5.12651e-202	EHD4	-0.989582	0.015	0.345	1.70146e-208																HUS1	0.250256	0.262	0.088	6.30423e-51	SOD1	-0.526008	0.024	0.395	1.62642e-72	S100A6	-0.30258	0.946	0.883	3.15152e-16	OSBPL8	0.259401	0.255	0.092	1.19053e-19
EIF3F	-0.259735	0.995	0.792	9.79986e-246	FAM96A	-0.789118	0.05	0.426	4.18533e-284	MAMDC2	-0.996373	0.002	0.277	1.59696e-171																CD47	-0.270566	0.602	0.418	1.6072e-05	FAM96A	-0.532302	0.022	0.381	4.98531e-70	CALM1	-0.313781	0.744	0.742	0.00784399	SEPT07	0.257888	0.793	0.443	1.9919e-24
LLPH	-0.259869	0.273	0.087	1.561e-235	SLC30A1	-0.789718	0.017	0.285	1.55041e-199	ENSCAFG00000029509 (MCEMP1)	-1.00374	0.007	0.263	9.09181e-153																MNDA	-0.270577	0.341	0.23	0.0168101	PARP4	-0.533747	0.013	0.258	4.10392e-42	ATP6V0E1	-0.35357	0.807	0.822	7.97387e-09	TMEM183A	0.25784	0.571	0.27	8.07648e-26
CNBP	-0.259909	0.999	0.825	8.1519e-228	SKAP2	-0.789746	0.02	0.284	2.27789e-194	RGS18	-1.00729	0.004	0.293	8.05778e-181																VIM	-0.271889	0.967	0.91	3.18779e-12	PFDN5	-0.547795	0.068	0.598	1.27562e-112	OSTF1	-0.367121	0.782	0.757	0.00236732	CCT6A	0.257809	0.307	0.097	2.80398e-32
RNF7	-0.259952	0.325	0.117	2.53843e-227	ADAM9	-0.799411	0.009	0.264	2.17251e-195	BATF3	-1.00965	0.007	0.31	1.19559e-190																PTMA	-0.277686	0.967	0.913	2.87455e-19	DYNC1H1	-0.548328	0.016	0.288	5.60177e-48	CRIP1	-0.391751	0.837	0.862	2.30297e-12	CENPS	0.257791	0.299	0.077	2.12478e-45
ENSCAFG00000018740	-0.260682	0.506	0.223	1.91402e-224	CAT	-0.804598	0.105	0.508	2.8798e-273	SLC46A3	-1.01642	0.014	0.339	4.3071e-204																RAB27A	-0.279903	0.282	0.134	1.62079e-17	SUMO2	-0.557265	0.106	0.723	2.56528e-133	RABAC1	-0.394848	0.707	0.719	9.83282e-06	XPOT	0.257717	0.351	0.122	3.75216e-30
LSP1	-0.261113	0.995	0.86	2.90291e-164	CTSB	-0.807563	0.062	0.411	2.01146e-246	AP1S2	-1.01724	0.104	0.513	2.54238e-236																DLA88 (MHCI)	-0.301356	0.93	0.848	5.537e-07	SDF2L1	-0.560275	0.053	0.503	5.26703e-89	RPSA	-0.447253	0.63	0.648	0.000801158	MORF4L1	0.257227	0.666	0.345	4.02734e-25
ENSCAFG00000015834 (EEF1G)	-0.2614	0.997	0.856	1.19137e-127	LRMDA	-0.815245	0.001	0.27	2.0736e-217	MMP14	-1.02227	0.006	0.313	1.17762e-194																KIAA1551	-0.314477	0.395	0.276	0.0332675	ENSCAFG00000029151 (CALM3)	-0.56123	0.034	0.446	3.54172e-82	ENSCAFG00000037735 (TMSB4X)	-0.45158	0.991	0.979	3.80829e-36	PCMT1	0.256108	0.44	0.173	2.4517e-29
C17H1orf162	-0.261772	0.993	0.827	4.38821e-126	ENSCAFG00000000842 (RNASET2)	-0.815721	0.023	0.333	1.98199e-238	GALNT1	-1.02354	0.042	0.418	1.36794e-230																RABAC1	-0.378974	0.812	0.715	1.012e-08	TMEM160	-0.563688	0.007	0.253	1.43786e-43	RPS9	-0.45484	0.916	0.918	1.55518e-33	SRPK1	0.25515	0.258	0.077	3.92058e-30
SERBP1	-0.262182	0.992	0.855	3.98549e-124	ENSCAFG00000017257 (MAN2B1)	-0.821188	0.047	0.372	9.39817e-232	ENSCAFG00000023735	-1.02458	0.003	0.261	2.05003e-157																B2M	-0.403113	0.999	0.982	3.21238e-114	ENSCAFG00000017257 (MAN2B1)	-0.574354	0.023	0.333	5.14002e-56	RPL7A	-0.456064	0.905	0.861	1.40502e-20	SARNP	0.254682	0.375	0.136	5.89052e-30
RPL7	-0.262975	0.603	0.333	7.58795e-111	RNASEK	-0.83004	0.222	0.661	5.51682e-299	TNFSF13	-1.0253	0.007	0.32	7.80761e-200																UBB	-0.404187	0.765	0.699	0.00281841	ENSCAFG00000009631	-0.5748	0.027	0.381	6.07657e-67	RACK1	-0.464493	0.773	0.745	6.66267e-08	ERO1A	0.253384	0.402	0.157	4.66679e-27
RPS27A	-0.264229	0.621	0.35	7.61561e-106	ENSCAFG00000014256 (CD46)	-0.832583	0.031	0.319	2.50986e-207	LIPA	-1.0321	0.035	0.399	3.25094e-224																CD63	-0.457639	0.864	0.705	4.03815e-10	ENSCAFG00000018497 (NDUFA7)	-0.57686	0.047	0.539	6.91155e-105	OAZ1	-0.485305	0.839	0.873	6.08047e-29	WBP4	0.253155	0.378	0.156	6.74646e-22
ENSCAFG00000032295	-0.265239	0.48	0.503	1.32409e-105	CTSC	-0.836963	0.052	0.412	1.24671e-267	ENSCAFG00000032173 (UPP1)	-1.03333	0.094	0.464	1.87898e-197																NDFIP1	-0.468884	0.563	0.526	1.20437e-05	RAN	-0.577042	0.026	0.383	1.49579e-68	RPL27	-0.486358	0.803	0.835	6.42168e-21	PABPN1	0.252069	0.552	0.255	2.78932e-27
DAZAP2	-0.265374	0.362	0.181	1.3467e-105	MAN1A1	-0.83729	0.103	0.532	0	CD63	-1.03767	0.45	0.746	1.54809e-273																CAST	-0.479816	0.381	0.403	0.000302933	MEI4	-0.578323	0.017	0.325	6.21702e-57	ENSCAFG00000018652 (UBA52)	-0.499909	0.707	0.715	1.02287e-09	GLRX	0.252031	0.649	0.452	2.04281e-08
EIF4A2	-0.265768	0.53	0.288	9.24554e-104	ATOX1	-0.83762	0.133	0.593	0	DNASE2	-1.03811	0.01	0.332	1.75668e-203																KRT10	-0.481804	0.295	0.334	0.026419	ENSCAFG00000032813	-0.579669	0.029	0.306	2.17827e-46	SELENOW	-0.504537	0.741	0.763	2.13748e-17	PLD3	0.252005	0.5	0.232	2.95292e-23
CD99	-0.266097	0.992	0.834	1.27758e-103	TUBA1B	-0.838233	0.219	0.483	2.98842e-118	DLA-DMA (MHCII)	-1.04258	0.175	0.597	1.79372e-244																PDXK	-0.518783	0.386	0.397	0.0294257	NUCB2	-0.583511	0.016	0.314	9.91491e-55	LAPTM5	-0.516473	0.834	0.833	1.65454e-20	CTSA	0.251683	0.571	0.299	4.76948e-20
CASC3	-0.268378	0.998	0.872	2.04744e-103	SHTN1	-0.838642	0.003	0.255	6.16078e-200	IL18	-1.05473	0.011	0.286	6.90447e-164																FSTL1	-0.523877	0.119	0.278	1.43528e-18	ENSCAFG00000000886 (DES)	-0.583528	0.009	0.268	1.43085e-46	COX17	-0.521328	0.571	0.568	0.0250444	TRIR	0.251568	0.579	0.302	8.17682e-20
MYD88	-0.26929	0.494	0.265	1.41161e-101	CPPED1	-0.842125	0.049	0.414	1.44885e-274	SERPINB10	-1.06143	0.006	0.287	7.73654e-174																MGST3	-0.53189	0.253	0.317	7.15624e-05	PDCD5	-0.584853	0.023	0.399	1.87231e-74	RPS17	-0.52549	0.832	0.834	7.87024e-25	ENY2	0.251567	0.372	0.143	2.03303e-25
CRLF3	-0.270155	0.321	0.158	1.75069e-99	CTNNB1	-0.843853	0.065	0.423	5.3707e-255	ZFHX3	-1.06186	0.004	0.319	3.22309e-203																STARD3NL	-0.576786	0.465	0.447	0.0362119	MGST3	-0.587842	0.019	0.325	3.84576e-56	ENSCAFG00000013905	-0.53203	0.499	0.542	3.28881e-05	RPL35	-0.254888	0.97	0.877	1.13621e-05
DEGS1	-0.271065	0.984	0.828	3.00048e-97	CALML4	-0.851162	0.002	0.269	3.59067e-214	RBM47	-1.07056	0.004	0.318	2.23931e-201																ENSCAFG00000023205 (TMEM256)	-0.580777	0.26	0.336	1.82954e-08	ADIPOR2	-0.594603	0.019	0.321	4.75848e-55	SNRPD2	-0.532111	0.73	0.713	1.41088e-08	EIF1	-0.274471	0.973	0.887	1.62831e-05
ENSCAFG00000008935	-0.271636	0.997	0.861	1.687e-96	LRPAP1	-0.855019	0.063	0.455	1.54073e-291	ADGRF5	-1.07084	0.004	0.279	1.00578e-170																ENSCAFG00000013979 (BCL2A1)	-0.591242	0.548	0.545	1.45988e-05	PAXX	-0.595353	0.023	0.408	1.89264e-77	ENSCAFG00000012879	-0.536893	0.546	0.552	0.00297487	ENSCAFG00000032717	-0.287545	0.967	0.868	0.000389254
EEF1B2	-0.275359	0.994	0.835	4.66984e-94	DBI	-0.856901	0.301	0.733	0	CTNNAL1	-1.07112	0.004	0.3	8.09883e-188																MAN2A1	-0.632718	0.275	0.372	3.32777e-12	PPP1R18	-0.597345	0.016	0.297	2.44985e-50	SNRPG	-0.555247	0.624	0.658	4.96087e-09	TMSB10	-0.296918	0.747	0.49	2.85891e-06
RPL13	-0.275508	0.996	0.856	4.13828e-93	IRF4	-0.859836	0.032	0.308	7.40482e-197	DAPK1	-1.08775	0.009	0.344	1.38238e-216																MAN1A1	-0.678729	0.415	0.468	6.84162e-14	MAN2A1	-0.600102	0.024	0.381	1.30814e-68	ENSCAFG00000018187	-0.555286	0.56	0.552	0.0358392	LAPTM5	-0.316249	0.951	0.831	0.00544707
ENSCAFG00000020219	-0.275953	0.282	0.137	9.80633e-93	ADIPOR2	-0.861156	0.036	0.36	7.57578e-242	IL1RN	-1.08915	0.007	0.264	2.99152e-153																SCPEP1	-0.689712	0.339	0.422	1.43821e-14	ENSCAFG00000002015 (LIMS1)	-0.604245	0.014	0.317	4.06586e-56	PIGN	-0.556683	0.451	0.489	0.012592	RPL7	-0.332592	0.992	0.91	1.08832e-14
PPP1R12A	-0.278761	0.997	0.867	4.65168e-90	ENSCAFG00000000886 (DES)	-0.874279	0.014	0.303	7.11384e-226	LRP1	-1.10172	0.005	0.336	1.85497e-215																ENSCAFG00000019360 (AMDHD2)	-0.691362	0.105	0.269	1.42313e-22	GLRX	-0.604276	0.046	0.471	3.19711e-83	CD99	-0.559361	0.447	0.489	0.00146324	PABPC1	-0.348101	0.889	0.792	0.000522596
C17orf64	-0.2807	0.989	0.808	6.80264e-90	ALAS1	-0.876397	0.02	0.266	3.49498e-178	TCF7L2	-1.10266	0.008	0.335	8.30761e-210																ZFP36L2	-0.70379	0.502	0.565	2.14034e-13	TGFBR1	-0.605149	0.01	0.276	9.41579e-48	UBA52	-0.559692	0.794	0.851	4.48006e-24	EEF1A1	-0.349317	0.967	0.88	2.52359e-08
RPS21	-0.28104	0.788	0.444	1.22867e-87	LIMA1	-0.876506	0.005	0.285	4.86618e-225	ALCAM	-1.10958	0.008	0.353	5.14859e-226																TGFBR2	-0.704577	0.2	0.337	2.49825e-18	GSTO1	-0.606869	0.024	0.422	9.34539e-81	ENSCAFG00000000177	-0.578856	0.383	0.432	0.0180657	RPL13A	-0.351144	0.986	0.914	8.50494e-16
NCL	-0.282122	0.405	0.221	8.4387e-86	FKBP11	-0.876749	0.013	0.325	1.03866e-250	SYK	-1.11433	0.004	0.307	7.73604e-192																CTSS	-0.707894	0.68	0.566	4.88494e-06	ENSCAFG00000005494 (FTL)	-0.613051	0.509	0.783	1.28705e-33	EEF1D	-0.579328	0.719	0.723	1.55016e-12	UBA52	-0.351962	0.957	0.847	0.000173112
ATRX	-0.282385	0.998	0.858	2.31906e-83	ENSCAFG00000025332 (GSTP)	-0.877871	0.095	0.474	1.5075e-264	SCPEP1	-1.11535	0.067	0.465	4.32036e-241																CTNNB1	-0.708671	0.269	0.372	1.17051e-14	ATP5F1A	-0.613198	0.019	0.347	3.21614e-62	RPL14	-0.580686	0.574	0.603	2.35436e-06	ENSCAFG00000000027	-0.370019	0.946	0.837	8.84786e-08
PLA2G7	-0.282749	0.997	0.851	6.17526e-83	LPCAT2	-0.880774	0.01	0.297	1.50799e-226	ENSCAFG00000030080 (CD302)	-1.1355	0.007	0.347	1.51186e-221																MGLL	-0.717038	0.136	0.31	1.41391e-23	NPM3	-0.614394	0.011	0.314	5.4394e-57	ENSCAFG00000014958	-0.582138	0.712	0.764	5.61536e-22	RPS9	-0.373524	0.978	0.917	1.25687e-21
ENSCAFG00000012395 (RPS25)	-0.283236	0.418	0.229	5.34602e-82	P4HA1	-0.886864	0.017	0.336	1.09379e-253	CD83	-1.14259	0.014	0.316	1.70924e-185																ENSCAFG00000031808	-0.730297	0.217	0.337	5.77262e-12	ENSCAFG00000000293 (TSFM)	-0.615242	0.01	0.252	3.57009e-42	ENSCAFG00000015122 (RPL18A)	-0.585892	0.723	0.751	8.60184e-11	ENSCAFG00000001369	-0.402043	0.902	0.793	0.0114608
MATR3	-0.2864	0.448	0.252	3.93361e-80	HEXB	-0.888905	0.073	0.471	1.40196e-296	DLA-DMB (MHCII)	-1.15118	0.168	0.62	3.04567e-288																HMOX1	-0.736135	0.194	0.297	5.0399e-10	CTSA	-0.61722	0.013	0.316	1.43767e-56	EEF1A1	-0.586852	0.88	0.882	4.52581e-31	ENSCAFG00000000814 (HLA-DQB2, MHCII)	-0.426429	0.924	0.8	2.19631e-05
VASP	-0.286984	0.344	0.183	7.72743e-78	ENSCAFG00000023205 (TMEM256)	-0.902647	0.034	0.388	1.4372e-276	DHRS7	-1.1671	0.31	0.671	2.85642e-271																ENSCAFG00000000061 (BLOC1S1)	-0.736671	0.444	0.495	2.98862e-19	ARL2-SNX15	-0.617566	0.011	0.267	3.86983e-45	TPT1	-0.589225	0.825	0.863	8.9744e-40	TXNIP	-0.532466	0.726	0.675	0.00486244
ENSCAFG00000009876	-0.287857	0.996	0.846	1.65636e-76	ATP6AP1	-0.918413	0.044	0.415	9.2792e-287	HMOX1	-1.18389	0.018	0.329	3.45355e-190																ACP5	-0.737111	0.116	0.271	2.2805e-20	APIP	-0.62182	0.009	0.273	8.45521e-48	PABPC1	-0.590247	0.769	0.794	3.17484e-26	HLA-DRB1 (MHCII)	-0.579353	0.954	0.858	2.96777e-10
EIF3I	-0.288457	0.986	0.806	8.13383e-76	PHACTR2	-0.927473	0.005	0.305	1.74971e-245	TBC1D9	-1.20054	0.005	0.383	1.01082e-258																HMGB2	-0.747557	0.188	0.278	8.02961e-08	CASP6	-0.624469	0.016	0.354	1.55031e-65	RPS27A	-0.591605	0.864	0.905	5.96899e-50
PIM1	-0.28989	0.364	0.201	3.82547e-75	ENSCAFG00000023933	-0.939169	0.002	0.264	1.521e-210	DLA-DQA1 (MHCII)	-1.20189	0.067	0.476	2.73307e-256																ENSCAFG00000023691 (LST1)	-0.751344	0.426	0.474	2.3675e-14	TMEM147	-0.634828	0.024	0.423	4.93999e-81	RPL11	-0.593205	0.857	0.898	1.07539e-48
BUB3	-0.289934	0.163	0.253	1.44754e-74	PLEKHO1	-0.940711	0.003	0.302	6.59476e-248	ENSCAFG00000031841	-1.20725	0.009	0.342	5.52941e-215																PSTPIP2	-0.774332	0.244	0.388	1.65514e-21	TUBA1B	-0.638259	0.082	0.456	1.40894e-60	RPS8	-0.594349	0.871	0.902	8.44013e-52
NUBP2	-0.290086	0.444	0.251	7.29535e-72	LIPA	-0.943851	0.039	0.414	3.96555e-296	DRAM2	-1.2126	0.134	0.57	5.39391e-280																CREG1	-0.799024	0.191	0.353	9.59005e-24	ENSCAFG00000031971	-0.642127	0.014	0.287	1.72661e-48	GLIPR2	-0.594446	0.746	0.748	4.40433e-09
PUF60	-0.29284	0.552	0.321	3.0062e-71	MITF	-0.961774	0.003	0.284	1.96098e-227	HLA-DRB1 (MHCII)	-1.21765	0.812	0.866	0																TPPP	-0.799909	0.062	0.266	3.80059e-33	SCP2	-0.642305	0.019	0.349	1.01457e-62	RPL36AL	-0.594661	0.753	0.808	9.89149e-30
ENSCAFG00000012894 (BUD23)	-0.293507	0.364	0.204	2.22345e-67	PDK4	-0.964893	0.005	0.288	9.92262e-229	BLVRB	-1.22728	0.009	0.347	2.5477e-220																SAT1	-0.808339	0.899	0.64	0.000327611	ENSCAFG00000003645	-0.64646	0.068	0.622	1.16375e-121	ENSCAFG00000009876	-0.600807	0.417	0.458	0.000961923
RPS5	-0.294417	0.535	0.308	4.84603e-65	RDH16	-0.979748	0.004	0.285	1.39922e-227	CREG1	-1.23053	0.016	0.391	6.44297e-248																TXNIP	-0.83272	0.714	0.675	5.41016e-31	CTNNB1	-0.651255	0.024	0.381	2.20371e-68	RPS3	-0.608739	0.78	0.815	3.60796e-30
STAT1	-0.296177	0.303	0.352	6.6853e-64	MAMDC2	-0.992926	0.003	0.289	6.05025e-233	PDXK	-1.24526	0.034	0.445	2.5082e-271																ENSCAFG00000010493 (ATG3)	-0.838812	0.542	0.515	6.85909e-13	EIF3H	-0.657494	0.014	0.349	6.84772e-65	ENSCAFG00000020150 (RPL5)	-0.613187	0.785	0.829	2.92109e-31
ENSCAFG00000004916	-0.296202	0.366	0.21	1.09519e-63	BATF3	-0.99589	0.007	0.324	1.48859e-262	ANXA5	-1.24745	0.15	0.618	0																LRP1	-0.850034	0.086	0.306	5.76981e-38	ENSCAFG00000005921	-0.659914	0.013	0.286	4.99163e-49	RPL23	-0.614379	0.816	0.856	8.56032e-43
RPL13A	-0.297827	0.982	0.849	2.63948e-63	PPARG	-1.00183	0.003	0.289	7.29742e-234	CSF2RB	-1.27766	0.011	0.361	7.85214e-228																PDK4	-0.852429	0.04	0.253	8.89029e-38	ENSCAFG00000033956	-0.662847	0.032	0.325	3.86597e-50	ENSCAFG00000000027	-0.617896	0.764	0.841	4.39243e-33
TRIR	-0.298337	0.435	0.254	3.57487e-62	HSPB1	-1.00412	0.176	0.658	0	CYBA	-1.28005	0.368	0.72	0																ADIPOR2	-0.878345	0.132	0.317	1.20333e-29	ENSCAFG00000031706 (FABP5)	-0.673388	0.05	0.428	6.98517e-69	ENSCAFG00000009631	-0.618818	0.306	0.37	0.0139341
AKAP13	-0.299183	0.324	0.183	8.85303e-60	OGFRL1	-1.00656	0.001	0.294	6.73382e-243	STOM	-1.29321	0.01	0.423	1.19523e-289																GLRX	-0.881631	0.316	0.462	5.03309e-30	TACC1	-0.674599	0.014	0.341	1.01221e-62	CCNI	-0.619701	0.354	0.423	0.000190307
RPL28	-0.300116	0.271	0.15	1.29159e-59	FSTL1	-1.00719	0.004	0.321	3.09888e-266	ENSCAFG00000015164	-1.31118	0.017	0.367	2.75269e-227																MAMDC2	-0.900656	0.013	0.254	6.89381e-47	ENSCAFG00000008776	-0.675444	0.017	0.334	1.57015e-59	ENSCAFG00000031952 (RPL30)	-0.621106	0.748	0.825	8.44506e-35
ENSCAFG00000002237	-0.302117	0.624	0.372	1.44003e-58	CCDC88A	-1.00853	0.003	0.281	5.78102e-226	CD163	-1.31188	0.008	0.358	1.2187e-230																PPARG	-0.901427	0.012	0.254	6.58779e-47	RPS10	-0.677659	0.022	0.362	6.82516e-65	RPS15	-0.622073	0.864	0.889	8.13802e-45
ENSCAFG00000013425 (EIF2S3)	-0.302183	0.988	0.82	2.57392e-58	DUSP6	-1.01221	0.033	0.364	4.69384e-253	ENSCAFG00000032813	-1.31723	0.015	0.333	7.20059e-198																PTGR1	-0.911873	0.237	0.388	1.09874e-25	SLC20A1	-0.679359	0.026	0.4	2.12484e-73	C27H12orf57	-0.622381	0.658	0.687	2.20659e-10
RPS15A	-0.302635	0.274	0.153	5.28852e-58	HEBP1	-1.02698	0.018	0.401	0	IL10	-1.32042	0.021	0.364	2.5405e-216																TNFSF13	-0.92941	0.025	0.294	6.85732e-54	MED30	-0.682625	0.009	0.308	7.22279e-57	FAU	-0.625002	0.841	0.922	1.58239e-63
EIF4A1	-0.306848	0.309	0.179	5.93357e-54	ENSCAFG00000023735	-1.02958	0.004	0.272	1.88422e-214	ENSCAFG00000024792 (CD300C)	-1.33946	0.011	0.404	3.14576e-270																ENSCAFG00000031706 (FABP5)	-0.935372	0.277	0.42	1.03558e-23	H2AFY	-0.68574	0.006	0.267	8.92683e-48	ENSCAFG00000004800	-0.628449	0.494	0.547	3.19264e-08
SP3	-0.306858	0.37	0.221	6.77817e-52	DNASE2	-1.03125	0.01	0.346	1.83234e-281	PSTPIP2	-1.35296	0.013	0.432	6.82011e-293																CYBA	-0.952835	0.772	0.675	1.50686e-43	DLA-DMA (MHCII)	-0.702762	0.062	0.565	1.34479e-105	ENSCAFG00000002166	-0.62994	0.385	0.463	5.54448e-06
ARGLU1	-0.307985	0.288	0.166	1.61459e-51	RGS18	-1.03419	0.003	0.306	1.09133e-251	FUCA1	-1.36051	0.136	0.631	0																ENSCAFG00000030080 (CD302)	-0.954412	0.045	0.318	1.02127e-53	M6PR	-0.705708	0.011	0.327	1.49211e-60	NOP53	-0.633031	0.474	0.506	0.000115919
IL17RA (CD217)	-0.308258	0.466	0.279	7.27153e-51	MMP14	-1.03975	0.005	0.327	7.65954e-270	TREM1	-1.39705	0.01	0.384	1.88178e-252																PDLIM1	-0.955298	0.178	0.412	1.468e-40	ENSCAFG00000028914	-0.707445	0.007	0.255	3.26638e-44	ENSCAFG00000016250 (ADGRE2)	-0.634592	0.401	0.465	9.60679e-06
ENSCAFG00000024483	-0.308738	0.999	0.872	3.77624e-50	SLC46A3	-1.0437	0.01	0.355	1.58012e-290	ENSCAFG00000004962	-1.40278	0.022	0.395	4.18722e-244																DNASE2	-0.957161	0.037	0.304	1.51631e-52	COMMD4	-0.709982	0.006	0.259	7.8747e-46	RPS23	-0.635717	0.821	0.881	6.68668e-51
ENSCAFG00000018187	-0.310643	0.334	0.199	4.51994e-50	SERPINB10	-1.05673	0.005	0.3	9.64803e-242	ENSCAFG00000024748 (CD55)	-1.411	0.011	0.37	1.80372e-237																SERPINB10	-0.964024	0.021	0.264	8.78151e-47	CCNI	-0.712952	0.026	0.436	2.63477e-84	RPL7	-0.637056	0.891	0.912	1.39928e-61
RPS27	-0.311402	0.356	0.211	1.77758e-49	ENSCAFG00000029509 (MCEMP1)	-1.06412	0.003	0.275	1.37802e-219	C5AR1	-1.42512	0.005	0.392	1.15811e-267																TCF7L2	-0.969535	0.046	0.307	3.7066e-50	ITGB1 (CD29)	-0.717749	0.011	0.297	1.53227e-52	RPL35	-0.637589	0.794	0.881	6.71972e-52
RPS24	-0.313184	0.373	0.221	2.05403e-49	EHD4	-1.06572	0.007	0.361	0	OAZ3	-1.42707	0.004	0.366	3.26718e-246																ENSCAFG00000030164	-0.978904	0.731	0.701	1.52752e-63	SERBP1	-0.718096	0.043	0.529	9.47045e-105	MT1X	-0.641205	0.15	0.315	2.44473e-11
SF3B1	-0.314748	0.416	0.251	4.12696e-49	DLA-DMA (MHCII)	-1.0707	0.151	0.62	0	CSTB	-1.47783	0.205	0.652	0																CLDN1	-0.985545	0.178	0.35	3.33021e-26	ENSCAFG00000000415 (RAP1B)	-0.722024	0.057	0.595	1.81001e-120	RPS24	-0.641781	0.574	0.625	1.96988e-10
LTA4H	-0.31529	0.984	0.793	8.16125e-49	ZFHX3	-1.07227	0.003	0.333	5.53108e-282	SPI1	-1.48157	0.014	0.472	0																ADGRF5	-0.986576	0.02	0.256	2.26215e-45	PPIB	-0.72426	0.022	0.419	1.64471e-81	RPS4X	-0.644921	0.862	0.899	7.13518e-60
ENSCAFG00000023760	-0.31658	0.3	0.177	5.34515e-46	TNFSF13	-1.08462	0.002	0.335	2.6794e-286	ENSCAFG00000030466 (LITAF)	-1.48281	0.009	0.407	9.73482e-277																CTNNAL1	-0.991634	0.017	0.275	2.11544e-51	TSC22D1	-0.726329	0.01	0.333	7.8098e-63	ENSCAFG00000008776	-0.645118	0.261	0.324	0.0324618
EIF3D	-0.320063	0.627	0.374	6.08226e-46	CTNNAL1	-1.0884	0.004	0.313	1.42634e-257	ENSCAFG00000023691 (LST1)	-1.48521	0.053	0.528	0																CAT	-1.00657	0.256	0.453	1.49455e-42	RPS9	-0.729777	0.392	0.938	1.27375e-105	ENSCAFG00000010507	-0.651275	0.565	0.618	4.11798e-12
UBA52	-0.320419	0.644	0.394	1.40547e-44	ADGRF5	-1.09989	0.002	0.292	2.07553e-238	CD36	-1.48871	0.011	0.376	1.19298e-243																LIPA	-1.00852	0.108	0.366	6.53793e-50	SEC61B	-0.731547	0.049	0.562	5.33812e-113	RPS21	-0.652281	0.848	0.854	3.98859e-42
RALA	-0.320879	0.341	0.205	1.80475e-44	PDLIM1	-1.10699	0.058	0.466	0	MSR1 (CD204)	-1.49706	0.007	0.427	1.09477e-299																CSTB	-1.00918	0.617	0.599	1.66175e-31	LGALS3	-0.733323	0.131	0.669	1.23934e-99	RPS2	-0.659892	0.633	0.724	2.56958e-25
ENSCAFG00000032349	-0.321846	0.423	0.258	1.88619e-43	ENSCAFG00000030080 (CD302)	-1.11137	0.009	0.362	7.2885e-302	CLEC12A	-1.51107	0.008	0.411	2.77103e-282																BLVRB	-1.03815	0.075	0.317	8.70056e-45	HEBP1	-0.734376	0.01	0.354	9.88305e-69	ENSCAFG00000017688 (NDUFAB1)	-0.665445	0.687	0.709	1.07699e-16
HNRNPH1	-0.321863	0.69	0.435	2.3506e-43	RBM47	-1.113	0.003	0.333	1.63518e-280	FCER1G	-1.51113	0.008	0.438	0																TREM1	-1.05756	0.058	0.351	1.28095e-57	ENSCAFG00000014664	-0.73509	0.017	0.355	3.02879e-65	EEF1B2	-0.671682	0.456	0.524	4.85062e-08
RPS18	-0.322145	0.342	0.209	4.42816e-41	IL18	-1.11597	0.008	0.299	7.65477e-234	CD86	-1.52442	0.015	0.494	0																ENSCAFG00000025332 (GSTP)	-1.0714	0.22	0.423	1.74415e-41	HDDC3	-0.740421	0.006	0.253	2.27584e-44	ENSCAFG00000014664	-0.678328	0.265	0.345	0.000270486
PSME2	-0.322767	0.34	0.208	1.00295e-40	TCF7L2	-1.11632	0.004	0.35	4.35452e-298	NPC2	-1.53204	0.098	0.613	0																AOAH	-1.07975	0.016	0.26	2.87658e-47	GLO1	-0.745148	0.024	0.45	6.12035e-90	RPS18	-0.691464	0.844	0.891	1.09601e-53
STK4	-0.322915	0.57	0.352	1.7262e-40	GALNT1	-1.12288	0.024	0.438	0	ENSCAFG00000031808	-1.53454	0.008	0.376	8.98865e-248																GNG2	-1.10412	0.49	0.633	1.19916e-54	TBCB	-0.745761	0.017	0.357	7.96221e-66	RPL18	-0.700564	0.819	0.869	2.86403e-46
CXCR4 (CD184)	-0.32502	0.287	0.173	1.84199e-40	ENSCAFG00000030164	-1.12506	0.354	0.766	0	CLDN1	-1.53822	0.01	0.387	1.05691e-256																ENSCAFG00000015164	-1.13575	0.103	0.335	8.13418e-44	TNFSF13B	-0.746435	0.004	0.26	8.43445e-47	ENSCAFG00000015433	-0.702124	0.422	0.488	1.80249e-07
BTF3	-0.326975	0.304	0.183	2.59695e-40	DAPK1	-1.12642	0.004	0.359	0	CST3	-1.54271	0.389	0.724	0																CD163	-1.19437	0.042	0.328	1.9082e-58	FSTL1	-0.747673	0.004	0.281	4.36099e-52	ENSCAFG00000008590	-0.705088	0.449	0.552	1.28359e-12
RPL14	-0.33346	0.521	0.323	4.0401e-40	CD63	-1.12908	0.365	0.775	0	ENSCAFG00000032259	-1.55236	0.013	0.312	3.07514e-185																ENSCAFG00000001606	-1.22598	0.399	0.508	2.35426e-36	CCDC56	-0.751422	0.009	0.302	3.09393e-55	RPL15	-0.705537	0.85	0.885	1.13624e-53
UBC	-0.333945	0.305	0.186	2.17965e-39	LRP1	-1.12957	0.004	0.352	2.90644e-301	GLRX	-1.55367	0.04	0.512	0																FTH1.1	-1.23252	0.393	0.498	3.27423e-36	SNX3	-0.758556	0.007	0.328	5.06856e-63	ENSCAFG00000002237	-0.708964	0.585	0.643	1.76152e-15
ENSCAFG00000009631	-0.334787	0.94	0.719	4.13862e-39	SYK	-1.132	0.005	0.32	1.20903e-262	FTH1.1	-1.59142	0.077	0.55	0																ENSCAFG00000030466 (LITAF)	-1.25658	0.062	0.373	1.47675e-65	HMOX1	-0.764045	0.017	0.303	2.7492e-51	RPS16	-0.717677	0.812	0.873	1.84535e-55
PIGN	-0.336305	0.28	0.169	5.93437e-39	IL1RN	-1.13518	0.006	0.276	6.81251e-215	GGH	-1.61468	0.174	0.646	0																ENSCAFG00000004962	-1.25797	0.115	0.361	2.50046e-48	FBXO6	-0.76433	0.022	0.409	9.35729e-79	RPLP0	-0.720903	0.558	0.641	8.76195e-15
ENSCAFG00000024837	-0.344113	0.459	0.286	1.02633e-38	ALCAM	-1.14135	0.006	0.368	0	ENSCAFG00000013015 (FCGR3A, CD16)	-1.64596	0.016	0.494	0																OAZ3	-1.26588	0.036	0.335	8.79127e-63	SLC30A1	-0.765458	0.004	0.252	9.21722e-45	ENSCAFG00000029884 (RPS20)	-0.721443	0.866	0.922	4.85792e-81
PNN	-0.345325	0.306	0.188	2.8665e-37	CD83	-1.14783	0.01	0.33	7.32459e-265	IFI30	-1.64681	0.066	0.577	0																C5AR1	-1.2733	0.047	0.358	2.44466e-66	ENSCAFG00000004857	-0.766499	0.01	0.306	1.17743e-55	ENSCAFG00000012839	-0.726533	0.658	0.757	1.16528e-28
ARID4B	-0.345706	0.294	0.182	3.49936e-37	DLA-DMB (MHCII)	-1.14996	0.147	0.644	0	ENSCAFG00000000671 (SOD2)	-1.66207	0.116	0.397	1.26518e-118																IL10	-1.28454	0.062	0.334	3.61115e-54	ENSCAFG00000012252	-0.76651	0.01	0.333	7.86441e-63	ENSCAFG00000016008 (RPL9)	-0.729159	0.812	0.899	8.46523e-69
MAPK1IP1L	-0.348405	0.401	0.25	5.32623e-37	SCPEP1	-1.16283	0.053	0.485	0	PEPD	-1.69363	0.057	0.465	3.59784e-276																ENSCAFG00000013015 (FCGR3A, CD16)	-1.28483	0.095	0.452	2.04949e-81	KRTCAP2	-0.770474	0.046	0.607	1.32192e-132	ENSCAFG00000012371 (RPL38)	-0.731737	0.553	0.644	9.01094e-14
RPL18	-0.348421	0.274	0.165	3.11554e-36	HLA-DRB1 (MHCII)	-1.17837	0.74	0.882	0	ENSCAFG00000001606	-1.73803	0.076	0.561	0																FOLR2	-1.29227	0.296	0.504	5.32754e-51	ENSCAFG00000031671	-0.773503	0.004	0.292	7.40574e-55	RPS3A	-0.752501	0.707	0.805	4.34149e-41
ENSCAFG00000020333 (PSMB10)	-0.352162	0.452	0.285	6.51152e-36	TBC1D9	-1.19633	0.006	0.4	0	AIF1	-1.74995	0.019	0.534	0																DHRS7	-1.31062	0.582	0.63	3.53445e-63	SELENOW	-0.774727	0.132	0.786	1.57031e-141	RPL8	-0.752852	0.871	0.907	4.45061e-74
RPS15	-0.356109	0.342	0.213	1.45197e-35	HMOX1	-1.20367	0.014	0.344	1.46969e-269	ENSCAFG00000031706 (FABP5)	-1.75651	0.033	0.465	7.54376e-303																ENSCAFG00000024748 (CD55)	-1.31079	0.05	0.339	1.52053e-59	ENSCAFG00000029124	-0.777404	0.007	0.294	6.8678e-54	ENSCAFG00000003645	-0.756636	0.522	0.604	1.03318e-16
GABARAPL2	-0.357823	0.308	0.192	2.48963e-35	AP1S2	-1.22333	0.06	0.539	0	ENSCAFG00000010493 (ATG3)	-1.76216	0.06	0.577	0																CD36	-1.33417	0.065	0.344	2.70211e-57	ENSCAFG00000000118 (CNPY2)	-0.778574	0.011	0.358	2.83421e-69	ENSCAFG00000018094 (RPS14)	-0.757502	0.871	0.925	1.11275e-93
MT1X	-0.358226	0.487	0.306	1.39679e-34	BLVRB	-1.22525	0.008	0.362	0	ENSCAFG00000037086	-1.78949	0.015	0.439	0																DRAM2	-1.37308	0.242	0.53	1.34712e-79	STOM	-0.780409	0.017	0.388	1.57214e-74	RPL19	-0.767648	0.855	0.915	2.60884e-90
GLIPR1	-0.359576	0.255	0.156	1.94406e-34	CREG1	-1.22871	0.017	0.407	0	JCHAIN	-1.7961	0.123	0.259	3.45775e-28																MSR1 (CD204)	-1.3794	0.026	0.392	5.30352e-85	ENSCAFG00000018552	-0.782293	0.007	0.261	1.78677e-45	ENSCAFG00000006102 (RPL29)	-0.768175	0.776	0.854	8.36645e-62
DDX5	-0.360043	0.755	0.473	2.19972e-34	DLA-DQA1 (MHCII)	-1.24371	0.056	0.497	0	CTSS	-1.80612	0.116	0.631	0																ENSCAFG00000031869 (CCL23)	-1.51688	0.108	0.423	1.46606e-64	YIF1B	-0.78471	0.001	0.262	1.05911e-48	RPS6	-0.771653	0.517	0.589	9.95097e-12
ST3GAL6	-0.361271	0.369	0.225	2.9145e-34	FCER1G	-1.24929	0.025	0.454	0	APOC1	-1.89217	0.018	0.257	1.60576e-135																CYBB	-1.5169	0.285	0.534	2.79762e-72	RDH14	-0.785496	0.007	0.328	5.93975e-63	RPS12	-0.774226	0.803	0.89	1.40628e-71
ENSCAFG00000005921	-0.362671	0.565	0.352	3.75766e-34	ENSCAFG00000032813	-1.25363	0.015	0.347	2.28544e-271	C1QC	-1.96754	0.025	0.268	5.76091e-139																SMPDL3A	-1.52193	0.191	0.45	1.53185e-55	DAPK1	-0.798461	0.007	0.315	1.49048e-59	RPS15A	-0.774924	0.776	0.861	1.25185e-56
PPP1CC	-0.365296	0.404	0.257	7.19405e-34	ENSCAFG00000031841	-1.25674	0.006	0.358	0	SMPDL3A	-1.96988	0.024	0.496	0																PEPD	-1.52993	0.165	0.427	8.87465e-58	ENSCAFG00000005645	-0.802111	0.007	0.278	8.38416e-50	RPS5	-0.778298	0.805	0.879	3.90684e-62
RPL8	-0.367421	0.644	0.405	1.33938e-33	STOM	-1.27804	0.01	0.441	0	MGST1	-1.98243	0.022	0.514	0																FTH1	-1.5466	0.957	0.88	1.13371e-80	ENSCAFG00000030080 (CD302)	-0.803586	0.01	0.319	6.32163e-59	RPL32	-0.778626	0.787	0.888	4.28961e-74
MYCBP2	-0.367968	0.285	0.177	4.17313e-33	PDXK	-1.29458	0.024	0.465	0	DHRS4	-2.10225	0.033	0.537	0																C1QA	-1.5529	0.228	0.401	5.27829e-31	ATP5MC1	-0.806979	0.019	0.441	1.85162e-90	ENSCAFG00000033956	-0.783065	0.229	0.316	0.00151981
EEF1A1	-0.369017	0.319	0.202	1.05867e-32	ENSCAFG00000024792 (CD300C)	-1.3015	0.011	0.422	0	SERPINA1	-2.10238	0.03	0.565	0																ENSCAFG00000006485 (IFITM1)	-1.56397	0.142	0.299	3.84385e-23	UFC1	-0.807187	0.026	0.468	2.90703e-95	ENSCAFG00000009601 (RPL24)	-0.783593	0.848	0.9	1.09004e-77
NOP53	-0.369655	0.259	0.161	4.27834e-32	ANXA5	-1.30859	0.115	0.645	0	MRC1 (CD206)	-2.10365	0.019	0.558	0																CTSD	-1.56742	0.095	0.438	8.53151e-81	ENSCAFG00000001098	-0.808423	0.009	0.292	9.33425e-53	ENSCAFG00000009523 (RPLP2)	-0.784348	0.794	0.869	7.45204e-65
RPL15	-0.372273	0.957	0.74	9.9151e-32	CSF2RB	-1.3108	0.007	0.378	0	CLU	-2.1524	0.037	0.55	0																C1QB	-1.63007	0.175	0.305	7.96984e-18	ENSCAFG00000012234	-0.814247	0.128	0.814	3.93382e-161	RPS27	-0.785239	0.807	0.904	1.0865e-71
ENSCAFG00000008776	-0.375329	0.261	0.161	3.03182e-31	DHRS7	-1.31301	0.228	0.702	0	FTH1	-2.15747	0.787	0.896	0																DHRS4	-1.639	0.241	0.487	1.7686e-64	ENSCAFG00000030323	-0.814838	0.019	0.371	7.86467e-69	RPL12	-0.787717	0.762	0.842	6.56501e-50
RPS7	-0.375488	0.48	0.307	1.4529e-30	ENSCAFG00000015164	-1.32554	0.012	0.384	0	FOLR2	-2.1684	0.026	0.558	0																GGH	-1.65067	0.382	0.599	3.83301e-84	IDS	-0.81516	0.001	0.254	9.77209e-47	RPL35A	-0.795877	0.828	0.908	2.85806e-83
GNG2	-0.3758	0.671	0.427	1.08323e-29	MARCO	-1.33358	0.007	0.26	4.57945e-196	RGS10	-2.18028	0.049	0.601	0																ENSCAFG00000037086	-1.67556	0.062	0.402	8.15956e-79	MACF1	-0.815308	0.006	0.28	5.92206e-51	ENSCAFG00000012234	-0.799342	0.719	0.79	6.52374e-24
ENSCAFG00000032717	-0.382421	0.413	0.266	5.83656e-29	PSTPIP2	-1.33963	0.015	0.45	0	ENSCAFG00000031869 (CCL23)	-2.20072	0.011	0.464	0																MT1X	-1.7152	0.206	0.315	2.88657e-15	RPLP0	-0.817658	0.076	0.661	1.82681e-132	GNG2	-0.816524	0.585	0.629	1.29064e-12
ENSCAFG00000012879	-0.387652	0.809	0.501	2.08318e-28	CD163	-1.35789	0.004	0.374	0	CYBB	-2.23622	0.02	0.591	0																SERPINA1	-1.71688	0.167	0.515	7.76877e-91	SLC25A5	-0.821497	0.024	0.435	6.01513e-85	ENSCAFG00000012395 (RPS25)	-0.817726	0.8	0.907	4.37877e-92
ATF4	-0.395872	0.47	0.307	9.21747e-27	IL10	-1.37092	0.012	0.381	0	DAB2	-2.23813	0.021	0.548	0																CFD	-1.77368	0.331	0.567	4.46113e-76	LRP1	-0.822023	0.007	0.308	1.08548e-57	RPS11	-0.818548	0.859	0.912	6.66034e-83
ENSCAFG00000032283 (ZNF420)	-0.396565	0.978	0.782	1.08535e-26	TREM1	-1.38202	0.008	0.401	0	SAT1	-2.24336	0.183	0.713	0																S100P	-1.82128	0.206	0.543	5.36585e-97	PDK4	-0.82312	0.003	0.253	8.76441e-46	RPL13	-0.829084	0.839	0.899	6.16323e-85
PFDN5	-0.398315	0.258	0.166	1.03751e-25	FUCA1	-1.39408	0.104	0.659	0	GPNMB	-2.28552	0.026	0.432	1.89278e-284																MGST1	-1.85247	0.08	0.471	4.00551e-99	PPARG	-0.827306	0.003	0.254	7.08155e-46	RPL17	-0.833393	0.717	0.817	1.5609e-38
DLA-12 (MHCI)	-0.402166	0.281	0.179	1.65528e-25	ENSCAFG00000004962	-1.42189	0.021	0.412	0	CFD	-2.41877	0.057	0.624	0																ENSCAFG00000000671 (SOD2)	-1.90464	0.231	0.369	9.90867e-22	REX1BD	-0.829485	0.004	0.283	1.2449e-52	ENSCAFG00000028485	-0.834454	0.866	0.922	6.33607e-100
SRRM2	-0.412206	0.844	0.539	5.41867e-25	ENSCAFG00000024748 (CD55)	-1.43655	0.009	0.387	0	S100P	-2.5256	0.015	0.598	0																GPNMB	-1.95971	0.105	0.395	7.29742e-63	ENSCAFG00000020219	-0.829671	0.013	0.326	1.77924e-59	RPS7	-0.838848	0.853	0.903	2.03473e-72
ZFP36L2	-0.414258	0.637	0.409	7.66076e-25	ENSCAFG00000030466 (LITAF)	-1.44419	0.013	0.424	0	C1QA	-2.58022	0.048	0.44	4.77112e-268																CD9	-1.96858	0.387	0.731	4.75472e-165	ENSCAFG00000032459	-0.831812	0.083	0.702	2.21296e-143	RPL28	-0.841313	0.855	0.909	5.0203e-90
CD47	-0.414722	0.981	0.787	1.00257e-24	ENSCAFG00000032173 (UPP1)	-1.448	0.031	0.492	0	C1QB	-2.59029	0.052	0.333	8.86091e-167																ENSCAFG00000005494 (FTL)	-1.97576	0.838	0.771	9.58799e-48	NME1	-0.83603	0.08	0.707	3.07012e-147	ENSCAFG00000011389	-0.84759	0.642	0.733	2.79689e-22
PNISR	-0.417046	0.973	0.787	7.59174e-24	OAZ3	-1.4535	0.004	0.382	0	BPI	-2.79886	0.048	0.629	0																ENSCAFG00000014478	-2.02556	0.08	0.281	5.89657e-35	SMC6	-0.837207	0.013	0.379	2.29806e-74	ENSCAFG00000001369	-0.8602	0.696	0.797	9.05246e-36
PNP	-0.417317	0.601	0.381	1.73482e-23	ENSCAFG00000023691 (LST1)	-1.47098	0.044	0.551	0	ENSCAFG00000005494 (FTL)	-2.81221	0.473	0.814	0																CLU	-2.03665	0.111	0.505	1.9172e-104	ENSCAFG00000040164	-0.839817	0.003	0.276	2.056e-51	ENSCAFG00000032717	-0.861854	0.791	0.872	7.40505e-67
RSRP1	-0.420748	0.459	0.302	5.69377e-23	C5AR1	-1.47338	0.003	0.409	0	C15orf48	-2.9551	0.097	0.679	0																DAB2	-2.11454	0.07	0.503	2.58477e-116	ANO6	-0.841582	0.003	0.266	7.89663e-49	RPS26	-0.882863	0.853	0.912	1.4909e-88
HNRNPK	-0.422467	0.443	0.29	5.93036e-23	CD36	-1.49421	0.01	0.392	0	TYROBP	-2.99248	0.068	0.721	0																C15orf48	-2.17667	0.303	0.623	8.71501e-109	ENSCAFG00000006545 (SLC25A3)	-0.841802	0.024	0.47	1.18595e-96	RPL13A	-0.895447	0.823	0.917	2.48768e-96
RPS10	-0.424729	0.451	0.297	2.15921e-22	DRAM2	-1.5127	0.074	0.601	0	LYZ	-3.04831	0.046	0.665	0																BPI	-2.3392	0.19	0.575	4.38384e-119	GNG10	-0.849533	0.043	0.598	9.84797e-131	TMSB10	-1.30606	0.372	0.498	2.44046e-11
ENSCAFG00000030323	-0.427326	0.873	0.657	2.40952e-22	NPC2	-1.5139	0.086	0.638	0	APOE	-3.24581	0.109	0.612	0																APOE	-2.74869	0.341	0.562	5.32181e-77	FBL	-0.852399	0.004	0.269	7.39523e-49	ENSCAFG00000014478	-2.22278	0.05	0.278	3.63627e-24
RPL17	-0.429091	0.46	0.303	3.39688e-22	CYBA	-1.51572	0.251	0.757	0																					CCL5	-3.04975	0.238	0.359	3.65729e-17	ENSCAFG00000012879	-0.863916	0.042	0.571	9.32059e-122	ENSCAFG00000006485 (IFITM1)	-2.41761	0.054	0.299	9.77945e-27
ENSCAFG00000030449	-0.447635	0.608	0.39	4.03265e-22	CLEC12A	-1.51893	0.008	0.429	0																										PCBD1	-0.869763	0.006	0.327	1.82401e-63	CCL5	-3.60177	0.209	0.358	8.54895e-13
AGO4	-0.451065	0.272	0.181	1.36126e-21	CD86	-1.52899	0.015	0.515	0																										ENSCAFG00000017317	-0.873331	0.006	0.296	3.28996e-55
DLA-79 (MHCI)	-0.452427	0.708	0.61	1.0488e-20	MSR1 (CD204)	-1.53676	0.006	0.446	0																										JPT1	-0.878026	0.019	0.446	2.52241e-92
ENSCAFG00000031971	-0.461172	0.284	0.189	1.49822e-20	ENSCAFG00000032259	-1.56658	0.01	0.326	3.96619e-260																										SERPINB10	-0.885686	0.007	0.263	3.48896e-46
PFN1	-0.46223	0.901	0.671	2.01048e-20	SPI1	-1.57486	0.009	0.493	0																										PLEKHO1	-0.891934	0	0.265	4.34444e-50
KMT2E	-0.464616	0.353	0.236	3.86941e-20	CLDN1	-1.58024	0.006	0.405	0																										KARS	-0.892282	0.013	0.36	5.09145e-69
NFKBIA	-0.472481	0.262	0.174	1.07928e-19	ENSCAFG00000031808	-1.59296	0.005	0.393	0																										ENSCAFG00000023205 (TMEM256)	-0.892821	0.009	0.345	3.93382e-67
ENSCAFG00000025725 (RPL37AP8)	-0.475502	0.682	0.441	2.52674e-19	CST3	-1.62052	0.312	0.754	0																										EIF3E	-0.89609	0.033	0.486	1.78462e-96
RPS26	-0.477945	0.936	0.711	3.22464e-19	ENSCAFG00000013015 (FCGR3A, CD16)	-1.62703	0.019	0.515	0																										ZFHX3	-0.897458	0.003	0.292	1.351e-55
DLA88 (MHCI)	-0.478268	0.604	0.395	2.22567e-18	GLRX	-1.684	0.021	0.536	0																										RPL27A	-0.898165	0.007	0.325	2.48364e-62
TLE3	-0.480625	0.679	0.44	2.10589e-17	CSTB	-1.69901	0.131	0.685	0																										ENSCAFG00000024413 (ATP5MF)	-0.898522	0.007	0.335	5.59971e-65
DLA-64 (MHCI)	-0.499898	0.715	0.467	3.75552e-17	ENSCAFG00000001606	-1.75436	0.059	0.586	0																										MMD	-0.898647	0.001	0.268	3.98954e-50
ENSCAFG00000001369	-0.502185	0.41	0.277	1.45004e-16	PEPD	-1.7564	0.039	0.486	0																										CD63	-0.905632	0.135	0.733	4.57939e-126
ENSCAFG00000015372 (CPEB2)	-0.505956	0.447	0.3	1.17118e-13	ENSCAFG00000010493 (ATG3)	-1.77062	0.051	0.601	0																										DPYSL2	-0.910454	0.003	0.295	2.5901e-56
HMGB2	-0.509078	0.81	0.533	2.51778e-12	ENSCAFG00000037086	-1.77404	0.012	0.458	0																										ENSCAFG00000032283 (ZNF420)	-0.912073	0.016	0.362	3.93926e-68
ENSCAFG00000015122 (RPL18A)	-0.509118	0.731	0.487	3.52235e-11	GGH	-1.78081	0.116	0.678	0																										ENSCAFG00000001210	-0.913205	0.013	0.373	7.8754e-73
ENSCAFG00000012234	-0.51692	0.449	0.31	8.21688e-11	ENSCAFG00000000671 (SOD2)	-1.80682	0.082	0.416	5.98726e-221																										ENSCAFG00000005694 (NAP1L1)	-0.914439	0.016	0.414	1.80147e-83
SNX10	-0.523636	0.278	0.197	3.65226e-10	JCHAIN	-1.80909	0.102	0.269	6.8966e-61																										RPS12	-0.915404	0.25	0.912	1.44307e-145
ACTB	-0.534468	0.609	0.409	1.42797e-09	AIF1	-1.82105	0.011	0.558	0																										ENSCAFG00000012624	-0.915898	0.016	0.385	7.71497e-75
OGT	-0.54058	0.433	0.298	1.71581e-09	IFI30	-1.84514	0.029	0.607	0																										DLA-DMB (MHCII)	-0.917494	0.05	0.586	1.11706e-121
LCP1	-0.566817	0.775	0.512	1.80863e-09	FTH1.1	-1.85389	0.041	0.578	0																										ENSCAFG00000009876	-0.92006	0.023	0.473	1.33331e-98
S100A4	-0.578296	0.361	0.259	1.80428e-08	ENSCAFG00000031706 (FABP5)	-1.88255	0.018	0.487	0																										HSP90B1	-0.920235	0.019	0.451	9.14008e-94
PTPRC	-0.595468	0.902	0.736	2.67777e-08	MGST1	-1.93976	0.019	0.536	0																										EIF3D	-0.92345	0.01	0.369	4.23252e-73
ENSCAFG00000011389	-0.596746	0.551	0.378	4.02507e-08	SMPDL3A	-1.95222	0.024	0.517	0																										COX7A2L	-0.923574	0.019	0.463	4.79446e-98
TKT	-0.630783	0.953	0.694	1.04847e-07	APOC1	-1.99559	0.011	0.268	1.80921e-199																										FKBP11	-0.925334	0.003	0.287	2.48841e-54
ENSCAFG00000033956	-0.770662	0.603	0.417	1.72334e-07	CTSS	-2.04382	0.073	0.661	0																										SSR4	-0.926773	0.047	0.633	1.39197e-142
NFATC2	-0.99921	0.34	0.244	2.04138e-07	C1QC	-2.06486	0.015	0.28	6.9195e-208																										TPPP	-0.931348	0.003	0.268	2.69268e-49
CORO1A	-1.04817	0.732	0.487	1.50035e-06	DHRS4	-2.07997	0.025	0.56	0																										DNASE2	-0.931372	0.004	0.305	3.11924e-58
ENSCAFG00000000671 (SOD2)	-1.09947	0.309	0.229	2.05596e-05	SERPINA1	-2.11698	0.021	0.59	0																										ENSCAFG00000016065	-0.9334	0.007	0.339	3.71422e-66
TMSB10	-1.40553	0.707	0.471	2.82609e-05	MRC1 (CD206)	-2.12826	0.012	0.583	0																										EIF3M	-0.935681	0.024	0.438	3.92242e-86
CD3E	-1.81166	0.801	0.531	5.78592e-05	CLU	-2.17801	0.026	0.575	0																										ENSCAFG00000029967	-0.939414	0.01	0.364	8.05966e-72
ETS1	-1.93413	0.265	0.199	0.000125621	FOLR2	-2.23808	0.018	0.583	0																										TCF7L2	-0.942136	0.007	0.307	1.88766e-57
ENSCAFG00000025128 (TCRA)	-1.96684	0.82	0.548	0.000180705	ENSCAFG00000031869 (CCL23)	-2.24272	0.008	0.485	0																										ENSCAFG00000000177	-0.944238	0.017	0.447	1.55231e-93
JCHAIN	-2.12194	0.332	0.304	0.00330484	CYBB	-2.24594	0.015	0.617	0																										NPC2	-0.950223	0.052	0.571	2.4578e-114
ENSCAFG00000014478	-2.56597	0.342	0.253	0.00960529	RGS10	-2.25914	0.028	0.63	0																										BLVRB	-0.950319	0.013	0.318	1.74097e-57
ENSCAFG00000006485 (IFITM1)	-2.77263	0.731	0.499	0.0108267	GPNMB	-2.26163	0.02	0.451	0																										ENSCAFG00000032349	-0.953844	0.022	0.481	1.60548e-102
CCL5	-3.85231	0.626	0.442	0.0200337	DAB2	-2.28432	0.015	0.572	0																										PIGN	-0.954996	0.027	0.505	4.68592e-107
					FTH1	-2.38277	0.652	0.925	0																										FOLR2	-0.95543	0.053	0.512	3.46792e-93
					CFD	-2.4249	0.047	0.651	0																										MAMDC2	-0.957279	0	0.254	2.59471e-47
					SAT1	-2.45267	0.12	0.748	0																										CREG1	-0.967717	0.011	0.359	1.24088e-69
					S100P	-2.50554	0.016	0.624	0																										ENSCAFG00000014968	-0.970988	0.073	0.729	1.09433e-164
					C1QA	-2.55253	0.042	0.459	0																										ENSCAFG00000016577	-0.972734	0.007	0.303	1.94343e-56
					C1QB	-2.63798	0.036	0.349	1.38379e-253																										IRF4	-0.97518	0.006	0.275	9.14963e-50
					BPI	-2.77089	0.04	0.656	0																										ENSCAFG00000032714 (DNAJC19)	-0.981637	0.011	0.427	1.9003e-90
					ENSCAFG00000005494 (FTL)	-2.81144	0.449	0.833	0																										ENSCAFG00000015122 (RPL18A)	-0.983501	0.099	0.775	1.46346e-166
					TYROBP	-2.86621	0.066	0.75	0																										ENSCAFG00000011389	-0.989096	0.093	0.755	8.10018e-162
					C15orf48	-2.95599	0.081	0.707	0																										COQ10B	-0.990644	0.03	0.594	1.316e-139
					LYZ	-3.09818	0.029	0.696	0																										ENSCAFG00000001608	-0.993108	0.009	0.353	2.52185e-69
					APOE	-3.25332	0.082	0.64	0																										ENSCAFG00000018740	-0.993184	0.016	0.443	4.47659e-93
																																			EHD4	-0.996412	0.001	0.318	2.8469e-63
																																			RPS27	-0.997064	0.251	0.926	1.17923e-151
																																			ENSCAFG00000015834 (EEF1G)	-0.997798	0.007	0.313	3.76791e-59
																																			ENSCAFG00000002179	-1.00509	0.026	0.553	2.96829e-126
																																			EIF3F	-1.00544	0.037	0.591	5.1402e-133
																																			ENSCAFG00000013201	-1.01477	0.017	0.45	8.70095e-95
																																			RPSA	-1.0178	0.055	0.67	2.06022e-152
																																			ENSCAFG00000015445	-1.02008	0.013	0.38	5.63265e-75
																																			TNFSF13	-1.0203	0	0.294	1.45507e-57
																																			ENSCAFG00000032259	-1.02236	0.016	0.286	7.72112e-48
																																			GPX1	-1.03454	0.175	0.859	1.93335e-163
																																			RPL27	-1.03577	0.124	0.86	3.26526e-187
																																			ADGRF5	-1.03873	0	0.256	7.34866e-48
																																			CTNNAL1	-1.0398	0	0.275	1.2037e-52
																																			DLA-79 (MHCI)	-1.0399	0.006	0.283	7.14922e-52
																																			ENSCAFG00000033029	-1.04421	0.03	0.529	1.27995e-114
																																			MGLL	-1.04711	0.001	0.315	1.53898e-62
																																			DRAM2	-1.05691	0.04	0.537	1.97961e-110
																																			TPT1	-1.05926	0.243	0.885	7.85679e-161
																																			ENSCAFG00000037086	-1.06847	0.024	0.402	6.98631e-75
																																			LIPA	-1.06861	0.006	0.369	8.94492e-76
																																			CD83	-1.06939	0.004	0.291	1.36864e-54
																																			TBC1D9	-1.06997	0.004	0.351	2.84165e-71
																																			GGTA1P	-1.07068	0.014	0.445	9.65998e-95
																																			ENSCAFG00000001369	-1.07097	0.106	0.821	3.64975e-184
																																			ENSCAFG00000029945	-1.07786	0.013	0.405	1.08104e-82
																																			CTSC	-1.07837	0.007	0.369	6.89165e-75
																																			EIF4B	-1.07869	0.01	0.425	1.10479e-90
																																			EIF3K	-1.0787	0.102	0.806	6.74266e-183
																																			CD163	-1.08471	0.006	0.328	5.59137e-64
																																			PHPT1	-1.0853	0.006	0.409	2.08432e-88
																																			ENSCAFG00000000061 (BLOC1S1)	-1.08912	0.024	0.511	1.6025e-111
																																			MAN1A1	-1.0896	0.02	0.482	7.93573e-104
																																			ALCAM	-1.0952	0.001	0.324	5.01252e-65
																																			ENSCAFG00000031841	-1.10052	0.004	0.314	8.24184e-61
																																			RPS15	-1.1009	0.208	0.914	5.21217e-173
																																			ENSCAFG00000010850 (RPL27A)	-1.10795	0.003	0.361	4.28163e-75
																																			ENSCAFG00000010493 (ATG3)	-1.11257	0.047	0.534	1.35006e-104
																																			ENSCAFG00000002166	-1.11285	0.016	0.478	3.62904e-105
																																			ENSCAFG00000024483	-1.11299	0.026	0.543	1.82981e-122
																																			RPS26	-1.1368	0.261	0.935	2.07563e-172
																																			ENSCAFG00000037735 (TMSB4X)	-1.14743	0.766	0.987	7.65588e-234
																																			ENSCAFG00000014234	-1.14789	0.016	0.44	1.5878e-92
																																			ENSCAFG00000006373	-1.14896	0.009	0.35	1.11048e-68
																																			NACA	-1.15448	0.032	0.62	2.06089e-150
																																			ENSCAFG00000030164	-1.15788	0.106	0.725	8.52061e-144
																																			RPL14	-1.16009	0.033	0.624	8.28969e-151
																																			ENSCAFG00000010507	-1.16041	0.04	0.639	1.00128e-151
																																			ENSCAFG00000025725 (RPL37AP8)	-1.18151	0.023	0.495	7.9822e-107
																																			ENSCAFG00000018632	-1.18474	0.03	0.592	1.2135e-139
																																			OAZ3	-1.18803	0.004	0.335	1.04852e-66
																																			EEF1B2	-1.1994	0.026	0.541	6.63232e-122
																																			ABRACL	-1.20107	0.073	0.728	2.68227e-168
																																			IL10	-1.20435	0.007	0.335	3.81636e-65
																																			ENSCAFG00000025332 (GSTP)	-1.20975	0.011	0.43	1.73691e-91
																																			ENSCAFG00000016250 (ADGRE2)	-1.21643	0.013	0.48	3.41525e-108
																																			ENSCAFG00000008590	-1.21666	0.027	0.57	1.173e-132
																																			ENSCAFG00000031930	-1.21934	0.03	0.599	3.501e-142
																																			UBA52	-1.2194	0.126	0.877	1.01329e-200
																																			RPS21	-1.22742	0.131	0.881	3.46616e-203
																																			CD36	-1.22958	0.007	0.345	7.23648e-68
																																			RPL28	-1.2368	0.257	0.932	1.12338e-189
																																			SLC29A1	-1.24111	0.017	0.503	8.22501e-114
																																			RPL23	-1.24851	0.136	0.882	1.30643e-198
																																			ENSCAFG00000002237	-1.24948	0.036	0.665	5.41333e-167
																																			VIM	-1.25204	0.335	0.934	1.46489e-179
																																			EEF1D	-1.25612	0.066	0.748	1.32239e-182
																																			ENSCAFG00000012395 (RPS25)	-1.26627	0.23	0.93	4.29263e-199
																																			HSPB1	-1.26642	0.037	0.604	1.345e-138
																																			RPL35	-1.26648	0.159	0.906	8.93344e-197
																																			RPS6	-1.28075	0.032	0.608	5.15624e-146
																																			ENSCAFG00000012371 (RPL38)	-1.28394	0.04	0.665	4.8822e-164
																																			RPS8	-1.29354	0.247	0.926	3.92727e-206
																																			CD86	-1.29367	0.007	0.454	1.93946e-102
																																			ENSCAFG00000003564	-1.29406	0.024	0.575	1.05791e-136
																																			ENSCAFG00000018652 (UBA52)	-1.29967	0.053	0.739	1.25829e-189
																																			LMNA	-1.32073	0.01	0.402	2.28963e-83
																																			RPL10A	-1.32376	0.009	0.425	9.31956e-92
																																			RPS24	-1.32746	0.04	0.645	5.40759e-156
																																			ENSCAFG00000013366 (ATP5MC3)	-1.34343	0.011	0.531	4.80487e-129
																																			RPL13A	-1.3445	0.269	0.939	3.98593e-210
																																			ENSCAFG00000015433	-1.35888	0.017	0.504	2.4936e-114
																																			RPL8	-1.36031	0.204	0.933	2.16565e-207
																																			ENSCAFG00000018187	-1.36105	0.024	0.572	3.79792e-136
																																			CD99	-1.36859	0.013	0.505	1.24737e-117
																																			ANXA2	-1.37084	0.052	0.683	7.37801e-164
																																			RPS23	-1.40582	0.159	0.906	1.62631e-211
																																			MSR1 (CD204)	-1.40898	0.004	0.392	1.00519e-83
																																			RPL11	-1.41077	0.187	0.924	1.41718e-220
																																			ANXA5	-1.4143	0.029	0.583	8.46216e-138
																																			ENSCAFG00000013905	-1.43847	0.017	0.56	2.0738e-136
																																			ENSCAFG00000006102 (RPL29)	-1.44267	0.111	0.88	2.88525e-220
																																			ENSCAFG00000014958	-1.45341	0.07	0.789	4.62185e-203
																																			ENSCAFG00000032717	-1.45495	0.124	0.898	1.81955e-224
																																			CLDN1	-1.48389	0.003	0.356	1.70619e-73
																																			DLA-DQA1 (MHCII)	-1.49396	0.009	0.444	2.99789e-98
																																			ENSCAFG00000031952 (RPL30)	-1.4942	0.101	0.851	1.54878e-216
																																			CRIP1	-1.50859	0.119	0.89	9.25195e-239
																																			SCPEP1	-1.51248	0.003	0.434	1.66999e-98
																																			ENSCAFG00000012839	-1.5213	0.056	0.781	3.23526e-211
																																			RPL3	-1.52169	0.01	0.464	1.27479e-104
																																			NOP53	-1.52651	0.014	0.524	2.62294e-124
																																			RPS16	-1.52681	0.129	0.899	9.9306e-228
																																			RPS17	-1.53939	0.096	0.861	2.22174e-225
																																			ENSCAFG00000010117 (NSEP1)	-1.55952	0.043	0.711	1.11519e-186
																																			SMPDL3A	-1.56522	0.017	0.456	4.8991e-97
																																			RPL7A	-1.57116	0.122	0.89	8.73456e-229
																																			PDLIM1	-1.57595	0.003	0.417	5.97661e-93
																																			IFI30	-1.58427	0.017	0.536	1.12629e-126
																																			ENSCAFG00000028485	-1.5845	0.233	0.947	3.75141e-253
																																			JCHAIN	-1.60462	0.034	0.251	2.29476e-31
																																			ENSCAFG00000016008 (RPL9)	-1.61348	0.145	0.926	1.04388e-249
																																			RPS5	-1.62157	0.128	0.906	4.02578e-239
																																			RPS3A	-1.62647	0.068	0.83	1.40727e-230
																																			CTSS	-1.63101	0.036	0.59	3.35954e-136
																																			RPL7	-1.63191	0.177	0.939	9.06052e-252
																																			PEPD	-1.64555	0.011	0.432	2.38532e-92
																																			ENSCAFG00000000027	-1.64563	0.083	0.868	1.86526e-240
																																			ENSCAFG00000018094 (RPS14)	-1.64773	0.239	0.95	2.41922e-274
																																			RPS7	-1.65545	0.172	0.929	3.10515e-246
																																			RPL19	-1.65656	0.207	0.94	2.26489e-263
																																			RPS18	-1.65947	0.135	0.918	4.61068e-247
																																			ENSCAFG00000009523 (RPLP2)	-1.65979	0.115	0.895	4.76457e-244
																																			RPL18	-1.66313	0.099	0.897	1.20555e-250
																																			TMSB10	-1.66565	0.043	0.512	4.88406e-103
																																			MRC1 (CD206)	-1.67225	0.013	0.512	3.37912e-120
																																			RPS27A	-1.72061	0.145	0.933	1.93112e-258
																																			RPS15A	-1.72595	0.089	0.888	1.33776e-253
																																			RPL12	-1.76478	0.093	0.868	8.29697e-243
																																			RPL32	-1.76525	0.124	0.914	5.03398e-252
																																			RGS10	-1.77837	0.023	0.555	2.50239e-131
																																			RPS3	-1.79492	0.076	0.842	9.87968e-238
																																			RPL35A	-1.81042	0.141	0.935	1.98281e-269
																																			ENSCAFG00000014478	-1.812	0.017	0.282	4.3555e-47
																																			DHRS4	-1.84716	0.014	0.495	5.72757e-113
																																			ENSCAFG00000020150 (RPL5)	-1.87392	0.073	0.856	1.85284e-250
																																			ENSCAFG00000031869 (CCL23)	-1.87605	0.006	0.426	3.49148e-94
																																			RACK1	-1.87792	0.042	0.772	4.88569e-224
																																			ENSCAFG00000017688 (NDUFAB1)	-1.88167	0.02	0.734	1.67892e-219
																																			ENSCAFG00000019141 (S100A10)	-1.88603	0.011	0.659	3.25181e-187
																																			ENSCAFG00000009601 (RPL24)	-1.9182	0.122	0.928	1.00324e-279
																																			MT1X	-1.92405	0.024	0.322	2.30979e-54
																																			ENSCAFG00000000814 (HLA-DQB2, MHCII)	-1.93487	0.073	0.829	7.38951e-235
																																			RPL17	-1.93913	0.053	0.843	1.4226e-255
																																			ENSCAFG00000006485 (IFITM1)	-1.94032	0.023	0.303	1.8599e-50
																																			RPS2	-1.96714	0.026	0.748	1.56285e-223
																																			DAB2	-1.99794	0.01	0.504	1.66521e-119
																																			CLU	-2.00125	0.009	0.508	1.28899e-121
																																			RPL15	-2.00311	0.082	0.914	3.71133e-284
																																			RPL13	-2.00452	0.112	0.927	2.14618e-286
																																			AHNAK	-2.03782	0.04	0.735	1.42471e-204
																																			RPS11	-2.06371	0.152	0.939	1.38459e-298
																																			LGALS1	-2.07276	0.032	0.774	1.06629e-234
																																			GPNMB	-2.08312	0.009	0.398	2.32756e-83
																																			C1QB	-2.11025	0.026	0.311	2.18493e-51
																																			RPS4X	-2.12193	0.095	0.928	2.12407e-301
																																			EEF1A1	-2.13617	0.082	0.912	3.73146e-292
																																			C1QA	-2.22799	0.022	0.408	7.75456e-81
																																			S100A6	-2.29138	0.103	0.914	0
																																			CST3	-2.31599	0.04	0.709	5.33862e-194
																																			BPI	-2.44236	0.024	0.58	4.05717e-144
																																			HLA-DRB1 (MHCII)	-2.49703	0.093	0.889	6.00425e-282
																																			S100A4	-2.61117	0.03	0.667	3.82106e-182
																																			CCL5	-2.65938	0.055	0.366	3.75006e-56
																																			APOE	-2.80567	0.042	0.572	1.63021e-133
[truncated: 20 more columns]

## Sheet: Feuil2
p_val	pct.1	pct.2	p_val_adj
ENSCAFG00000005494	1.177	0.997	0.656	0
C1QB	1.16701	0.52	0.185	0
C1QA	1.14271	0.713	0.227	0
ENSCAFG00000037086	1.06639	0.801	0.172	0
DHRS4	1.04673	0.908	0.251	0
MGST1	1.03916	0.897	0.224	0
S100P	1.03753	0.979	0.294	0
PEPD	1.01349	0.801	0.215	0
ENSCAFG00000010493	1.00432	0.934	0.297	0
RGS10	0.982388	0.954	0.317	0
FOLR2	0.973402	0.951	0.256	0
C1QC	0.95132	0.443	0.132	0
OAZ3	0.932541	0.685	0.134	0
DAB2	0.92009	0.934	0.251	0
DHRS7	0.91522	0.983	0.443	0
CD36	0.882213	0.7	0.14	0
ENSCAFG00000031706	0.875201	0.768	0.229	0
PDLIM1	0.856379	0.773	0.208	0
ENSCAFG00000013015	0.844523	0.863	0.215	0
FTH1	0.833184	1	0.821	0
ENSCAFG00000032259	0.82693	0.57	0.123	0
GLRX	0.822918	0.861	0.244	0
CLDN1	0.822329	0.675	0.169	0
TYROBP	0.822256	0.999	0.457	0
DRAM2	0.818518	0.932	0.302	0
ENSCAFG00000015164	0.810964	0.66	0.151	0
GPNMB	0.810786	0.741	0.197	0
ENSCAFG00000004962	0.806241	0.698	0.169	0
ENSCAFG00000030080	0.800499	0.636	0.135	0
HMOX1	0.79462	0.587	0.138	0
CYBB	0.789638	0.952	0.299	0
ENSCAFG00000001606	0.784826	0.902	0.295	0
CYBA	0.783726	0.992	0.514	0
SMPDL3A	0.766731	0.837	0.232	0
CSTB	0.764522	0.965	0.408	0
TNFSF13	0.762167	0.601	0.116	0
CTNNAL1	0.760036	0.571	0.105	0
APOE	0.749816	0.924	0.359	0
ENSCAFG00000024748	0.746012	0.649	0.159	0
CLU	0.745369	0.942	0.252	0
FTH1.1	0.726642	0.893	0.285	0
ENSCAFG00000025332	0.722287	0.791	0.217	0
STOM	0.713196	0.721	0.192	0
CD63	0.697884	0.989	0.566	0
NPC2	0.697393	0.941	0.348	0
CREG1	0.691529	0.677	0.173	0
BLVRB	0.68956	0.633	0.136	0
ENSCAFG00000030164	0.679634	0.986	0.553	0
CFD	0.678948	0.967	0.342	0
MSR1	0.678558	0.763	0.175	0
ENSCAFG00000000061	0.673463	0.865	0.298	0
DNASE2	0.672944	0.608	0.129	0
ADIPOR2	0.658187	0.623	0.146	0
FUCA1	0.65568	0.954	0.373	0
ANXA5	0.652366	0.935	0.367	0
ENSCAFG00000031869	0.650755	0.791	0.211	0
CALML4	0.647049	0.487	0.091	0
RDH16	0.643606	0.528	0.091	0
PSTPIP2	0.643532	0.754	0.187	0
ENSCAFG00000023691	0.643035	0.874	0.262	0
MARCO	0.638311	0.465	0.092	0
FSTL1	0.630772	0.554	0.123	0
LIPA	0.622102	0.701	0.175	0
LRMDA	0.621655	0.472	0.1	0
EHD4	0.620187	0.588	0.158	0
LIMA1	0.611676	0.506	0.103	0
CLEC12A	0.607861	0.683	0.196	0
MRC1	0.604439	0.88	0.292	0
CTSS	0.596775	0.972	0.359	0
HSPB1	0.596125	0.935	0.399	0
SCPEP1	0.595342	0.781	0.228	0
ENSCAFG00000023205	0.589418	0.638	0.173	0
MAN1A1	0.5854	0.821	0.279	0
ENSCAFG00000000842	0.584635	0.546	0.148	0
SERPINB10	0.576716	0.525	0.112	0
BPI	0.573381	0.99	0.335	0
RNASEK	0.571306	0.933	0.415	0
HEBP1	0.570369	0.641	0.184	0
LYZ	0.570219	0.971	0.393	0
ENSCAFG00000038244	0.55694	0.325	0.064	0
ENSCAFG00000008899	0.555647	0.414	0.085	0
PPARG	0.555454	0.522	0.099	0
MAMDC2	0.554469	0.496	0.113	0
DLA-DQA1	0.554128	0.738	0.266	0
AP1S2	0.553189	0.81	0.284	0
CAST	0.549294	0.715	0.237	0
ENSCAFG00000024792	0.545501	0.689	0.184	0
ENSCAFG00000014051	0.544055	0.318	0.055	0
CD9	0.543872	0.968	0.585	0
ADGRF5	0.543618	0.512	0.108	0
FAM96A	0.541729	0.667	0.211	0
ENSCAFG00000018078	0.541725	0.406	0.077	0
SLC30A1	0.527459	0.489	0.114	0
AIF1	0.527281	0.852	0.275	0
SNX3	0.524902	0.573	0.182	0
LGALS3	0.523874	0.94	0.497	0
CD68	0.522924	0.32	0.055	0
DLA-DMB	0.519154	0.926	0.378	0
CD86	0.513801	0.782	0.257	0
TMEM37	0.510982	0.28	0.057	0
PDPN	0.508235	0.302	0.06	0
CAT	0.506111	0.802	0.259	0
FTL	0.504777	0.336	0.057	0
ENSCAFG00000002336	0.503271	0.309	0.055	0
PDXK	0.499545	0.737	0.218	0
ENSCAFG00000025174	0.497674	0.353	0.065	0
FCER1G	0.495964	0.723	0.211	0
LRP1	0.49539	0.6	0.139	0
SPI1	0.493554	0.752	0.242	0
DBI	0.491483	0.971	0.506	0
PDK4	0.490963	0.493	0.114	0
ENSCAFG00000005430	0.490489	0.259	0.064	3.61756e-300
CTSH	0.488874	0.405	0.107	0
TCF7L2	0.487925	0.579	0.148	0
ALAS1	0.487668	0.431	0.121	0
TBC1D9	0.486891	0.629	0.186	0
RND3	0.486128	0.348	0.062	0
ENSCAFG00000040164	0.486002	0.501	0.143	0
LGALSL	0.484613	0.33	0.057	0
DLA-DMA	0.481914	0.906	0.358	0
CTSC	0.477591	0.644	0.205	0
DAPK1	0.475305	0.578	0.16	0
PTGR1	0.472063	0.696	0.217	0
SLC46A3	0.471243	0.563	0.164	0
CPPED1	0.465654	0.645	0.207	0
B3GNT7	0.464461	0.335	0.059	0
USF2	0.464248	0.543	0.159	0
CTNNB1	0.462913	0.677	0.205	0
ENSCAFG00000008026	0.45949	0.343	0.063	0
M6PR	0.456253	0.575	0.18	0
TREM1	0.45561	0.662	0.171	0
MITF	0.454449	0.491	0.108	0
ENSCAFG00000006478	0.45339	0.336	0.081	0
HEXB	0.452678	0.731	0.24	0
ENSCAFG00000030466	0.45046	0.696	0.184	0
TGFBR2	0.449512	0.609	0.186	0
ENSCAFG00000029004	0.448349	0.451	0.112	0
NENF	0.448226	0.385	0.1	0
ALCAM	0.448068	0.581	0.171	0
LAMP2	0.447714	0.439	0.114	0
BEX4	0.445883	0.301	0.058	0
NQO2	0.445798	0.418	0.112	0
ENSCAFG00000010117	0.44449	0.966	0.541	0
LAMTOR2	0.442087	0.589	0.195	0
CD163	0.441206	0.637	0.149	0
ENSCAFG00000017708	0.43926	0.454	0.129	0
CTSD	0.438683	0.761	0.248	0
ENSCAFG00000031671	0.437709	0.521	0.156	0
MMP14	0.43207	0.52	0.149	0
ENSCAFG00000037735	0.430521	1	0.969	0
GNG10	0.426688	0.908	0.405	0
NRP2	0.424842	0.346	0.074	0
DYNLL1	0.423618	0.431	0.129	0
IL15	0.423604	0.364	0.076	0
ACAA2	0.421102	0.538	0.166	0
HPSE	0.41793	0.356	0.08	0
HINT2	0.413396	0.437	0.123	0
HSD17B12	0.411596	0.439	0.127	0
GALNT1	0.41152	0.672	0.217	0
ARSB	0.410316	0.321	0.076	0
SLC37A2	0.408157	0.325	0.072	0
UBL3	0.406675	0.577	0.186	0
SDC2	0.40456	0.367	0.097	0
LRPAP1	0.404053	0.699	0.233	0
SAT1	0.401269	0.995	0.47	0
P4HA1	0.400105	0.541	0.153	0
RBM47	0.399949	0.519	0.157	0
ENSCAFG00000029509	0.399586	0.482	0.102	0
PHACTR2	0.399581	0.492	0.136	0
PEMT	0.399414	0.306	0.065	0
ENSCAFG00000028589	0.398776	0.252	0.047	0
SLC15A2	0.390658	0.257	0.045	0
ENSCAFG00000000886	0.389188	0.461	0.152	0
RAP1A	0.386819	0.836	0.352	0
C5AR1	0.386251	0.669	0.177	0
ATP6V0E1	0.383347	0.998	0.729	0
PLBD1	0.379837	0.357	0.098	0
YIF1B	0.378677	0.451	0.149	0
OAS2	0.378557	0.333	0.086	0
ARPC1A	0.378194	0.63	0.212	0
ABHD14A	0.37741	0.373	0.099	0
TNFSF13B	0.376176	0.462	0.141	0
ATP2B1	0.375194	0.835	0.366	0
CA13	0.374559	0.278	0.057	0
ATP5MC1	0.371397	0.705	0.279	0
MOCS2	0.37097	0.571	0.184	0
LPCAT2	0.369111	0.486	0.13	0
PGLS	0.368846	0.799	0.319	0
ITGAV	0.36851	0.401	0.111	0
IRS2	0.368342	0.366	0.103	0
SLCO2B1	0.367782	0.328	0.071	0
SLC31A1	0.366084	0.296	0.065	0
FAM46A	0.365167	0.38	0.089	0
ENSCAFG00000019360	0.365124	0.498	0.139	0
TPPP	0.36464	0.464	0.15	0
IL10	0.361045	0.654	0.15	0
ENSCAFG00000029633	0.360965	0.447	0.132	0
GRB2	0.360797	0.864	0.376	0
ENSCAFG00000028814	0.360681	0.391	0.101	0
NDFIP1	0.360448	0.833	0.368	0
ENSCAFG00000033029	0.359603	0.801	0.359	0
ENSCAFG00000023933	0.359419	0.456	0.101	0
PLCB3	0.358024	0.968	0.564	0
SPPL2A	0.357899	0.532	0.175	0
CFP	0.356752	0.384	0.093	0
GTF3A	0.356055	0.662	0.251	0
ADAM9	0.356019	0.436	0.113	0
GNB1	0.354647	0.642	0.231	0
ENSCAFG00000034243	0.354365	0.305	0.072	0
C19orf38	0.351515	0.251	0.048	0
APOC1	0.351221	0.391	0.143	7.28654e-284
MCFD2	0.349721	0.426	0.132	0
PLD3	0.349388	0.46	0.12	0
CD38	0.349233	0.306	0.069	0
AP2S1	0.349097	0.664	0.25	0
ZFHX3	0.349014	0.511	0.161	0
ATOX1	0.348896	0.837	0.356	0
A2M	0.34838	0.304	0.059	0
SCEL	0.344046	0.314	0.071	0
FNIP2	0.343219	0.378	0.108	0
NANS	0.342287	0.42	0.135	0
FKBP11	0.340814	0.486	0.167	0
OGFRL1	0.339151	0.46	0.138	0
PRELID1	0.338572	0.643	0.234	0
HPCAL1	0.33696	0.593	0.216	0
PCK2	0.334569	0.327	0.081	0
RXRA	0.333467	0.363	0.1	0
ATP6AP1	0.333445	0.637	0.21	0
PLEKHO1	0.333127	0.456	0.15	0
WIPI1	0.328768	0.28	0.065	0
BATF3	0.327805	0.491	0.161	0
STARD3NL	0.327658	0.773	0.276	0
ENSCAFG00000039767	0.326327	0.906	0.453	0
SPR	0.323989	0.276	0.066	0
NAXE	0.322683	0.392	0.122	0
S100A11	0.321886	0.997	0.797	0
NDUFA8	0.321683	0.753	0.287	0
CHN2	0.319932	0.325	0.096	0
TSPAN8	0.319738	0.359	0.083	0
CCDC88A	0.319224	0.453	0.126	0
SERPINA1	0.31832	0.912	0.286	0
MAPRE1	0.316707	0.692	0.263	0
TMEM147	0.313319	0.67	0.271	0
ENSCAFG00000006913	0.312912	0.928	0.488	0
CTSA	0.312871	0.542	0.18	0
RCL1	0.312668	0.254	0.058	0
IDS	0.312588	0.431	0.148	0
ANO6	0.312486	0.466	0.146	0
CAPZA2	0.310876	0.917	0.458	0
DERA	0.308298	0.31	0.089	0
SUMF1	0.307981	0.331	0.089	0
AKR1A1	0.30797	0.405	0.117	0
TRAPPC2L	0.307207	0.462	0.148	0
TSC22D1	0.307002	0.55	0.201	0
EPS8	0.306972	0.371	0.11	0
ENSCAFG00000031478	0.304593	0.405	0.124	0
RRBP1	0.303687	0.41	0.123	0
MGAT4B	0.301732	0.36	0.113	0
TLR4	0.301546	0.37	0.093	0
SUSD6	0.300255	0.401	0.112	0
CAVIN1	0.299653	0.29	0.071	0
FCGRT	0.298772	0.259	0.063	8.85223e-304
SEC61B	0.298402	0.822	0.397	0
CD81	0.298252	0.273	0.087	1.561e-235
TMEM179B	0.297679	0.383	0.118	0
PCBD2	0.296025	0.302	0.089	4.11018e-293
APIP	0.295679	0.47	0.155	0
SEC14L1	0.294741	0.524	0.181	0
ENSCAFG00000011362	0.294589	0.448	0.15	0
GPX1	0.293543	0.995	0.75	9.18264e-282
ENSCAFG00000029151	0.293323	0.703	0.288	0
ENSCAFG00000032762	0.293047	0.363	0.108	0
ABHD3	0.292747	0.388	0.124	0
ZNF385A	0.288898	0.341	0.108	0
CHID1	0.287362	0.327	0.1	0
MMD	0.287082	0.465	0.15	0
ACSL4	0.286249	0.392	0.119	0
PHTF2	0.285794	0.361	0.112	0
WWP1	0.285483	0.362	0.102	0
SDF2L1	0.285126	0.728	0.36	1.08145e-286
GPD2	0.28338	0.287	0.079	2.10858e-294
ENSCAFG00000031841	0.283207	0.541	0.178	0
ENSCAFG00000013366	0.283019	0.792	0.366	0
TMED5	0.282966	0.36	0.116	0
TMEM60	0.281825	0.419	0.13	0
RNF13	0.280428	0.434	0.133	0
TPT1	0.27935	0.995	0.792	9.79986e-246
VPS26A	0.278875	0.476	0.16	0
UQCC2	0.276265	0.786	0.344	0
STX4	0.275966	0.275	0.074	7.3968e-288
LGALS1	0.275682	0.96	0.635	1.10315e-286
ELOB	0.275413	0.949	0.525	0
TMEM2	0.274353	0.308	0.085	0
S100A6	0.273415	0.999	0.825	8.1519e-228
ENSCAFG00000004782	0.271885	0.295	0.079	0
MTAP	0.271037	0.371	0.115	0
RGS18	0.270657	0.46	0.154	0
RTN3	0.267927	0.569	0.207	0
SGMS1	0.267005	0.424	0.128	0
ADGRG6	0.266981	0.26	0.069	1.82354e-276
STX8	0.266577	0.529	0.195	0
PMEPA1	0.264739	0.266	0.069	2.94439e-290
PPARD	0.263768	0.393	0.106	0
SCD	0.263679	0.29	0.08	1.02987e-291
ATP6V1F	0.262816	0.508	0.188	0
FBXO6	0.262201	0.637	0.268	0
PCBD1	0.261682	0.54	0.197	0
ENSCAFG00000000118	0.261658	0.576	0.225	0
COLGALT1	0.261423	0.371	0.106	0
PHPT1	0.260683	0.642	0.265	0
CTSB	0.259862	0.62	0.219	0
GSTO1	0.258967	0.668	0.271	0
DPYSL2	0.257323	0.481	0.181	0
ENSCAFG00000020014	0.256822	0.398	0.137	0
NME1	0.256734	0.939	0.55	3.5397e-269
TGFBR1	0.256549	0.461	0.164	0
SERPINB8	0.256477	0.3	0.078	0
SKI	0.25621	0.475	0.161	0
CALHM6	0.254441	0.338	0.111	3.31537e-279
SUCLG1	0.254411	0.579	0.217	0
ENSCAFG00000009692	0.25385	0.287	0.08	1.13001e-293
GNAI2	0.252323	0.823	0.375	0
PPIB	0.251903	0.638	0.282	0
UQCRQ	0.2515	0.775	0.34	0
ABRACL	0.250208	0.957	0.573	1.91749e-274
ENSCAFG00000014664	-0.251294	0.466	0.279	7.27153e-51
ZFP36	-0.251308	0.621	0.35	7.61561e-106
PTMA	-0.252592	0.999	0.872	3.77624e-50
HSP90AA1	-0.253783	0.494	0.265	1.41161e-101
RPL35A	-0.257547	0.998	0.858	2.31906e-83
SLC38A2	-0.258402	0.309	0.179	5.93357e-54
PSMB8	-0.258419	0.809	0.501	2.08318e-28
EIF3F	-0.259735	0.731	0.487	3.52235e-11
LLPH	-0.259869	0.366	0.21	1.09519e-63
CNBP	-0.259909	0.755	0.473	2.19972e-34
RNF7	-0.259952	0.34	0.208	1.00295e-40
ENSCAFG00000018740	-0.260682	0.57	0.352	1.7262e-40
LSP1	-0.261113	0.844	0.539	5.41867e-25
ENSCAFG00000015834	-0.2614	0.401	0.25	5.32623e-37
C17H1orf162	-0.261772	0.268	0.075	1.68882e-263
SERBP1	-0.262182	0.671	0.427	1.08323e-29
RPL7	-0.262975	0.997	0.867	4.65168e-90
RPS27A	-0.264229	0.996	0.856	4.13828e-93
ENSCAFG00000032295	-0.265239	0.306	0.188	2.8665e-37
DAZAP2	-0.265374	0.552	0.321	3.0062e-71
EIF4A2	-0.265768	0.69	0.435	2.3506e-43
CD99	-0.266097	0.644	0.405	1.33938e-33
CASC3	-0.268378	0.259	0.161	4.27834e-32
MYD88	-0.26929	0.448	0.252	3.93361e-80
CRLF3	-0.270155	0.274	0.153	5.28852e-58
DEGS1	-0.271065	0.294	0.182	3.49936e-37
ENSCAFG00000008935	-0.271636	0.262	0.174	1.07928e-19
EEF1B2	-0.275359	0.679	0.44	2.10589e-17
RPL13	-0.275508	0.996	0.846	1.65636e-76
ENSCAFG00000020219	-0.275953	0.423	0.258	1.88619e-43
PPP1R12A	-0.278761	0.28	0.169	5.93437e-39
C17orf64	-0.2807	0.321	0.158	1.75069e-99
RPS21	-0.28104	0.981	0.787	1.00257e-24
NCL	-0.282122	0.459	0.286	1.02633e-38
ATRX	-0.282385	0.288	0.166	1.61459e-51
PLA2G7	-0.282749	0.325	0.117	2.53843e-227
ENSCAFG00000012395	-0.283236	0.997	0.856	1.19137e-127
MATR3	-0.2864	0.37	0.221	6.77817e-52
VASP	-0.286984	0.53	0.288	9.24554e-104
ENSCAFG00000009876	-0.287857	0.601	0.381	1.73482e-23
EIF3I	-0.288457	0.319	0.202	1.05867e-32
PIM1	-0.28989	0.506	0.223	1.91402e-224
BUB3	-0.289934	0.308	0.192	2.48963e-35
NUBP2	-0.290086	0.287	0.173	1.84199e-40
PUF60	-0.29284	0.255	0.156	1.94406e-34
ENSCAFG00000012894	-0.293507	0.3	0.177	5.34515e-46
RPS5	-0.294417	0.988	0.82	2.57392e-58
STAT1	-0.296177	0.341	0.205	1.80475e-44
ENSCAFG00000004916	-0.296202	0.271	0.15	1.29159e-59
RPL13A	-0.297827	0.998	0.872	2.04744e-103
TRIR	-0.298337	0.404	0.257	7.19405e-34
AKAP13	-0.299183	0.444	0.251	7.29535e-72
RPL28	-0.300116	0.997	0.861	1.687e-96
ENSCAFG00000002237	-0.302117	0.82	0.548	0.000180705
ENSCAFG00000013425	-0.302183	0.47	0.307	9.21747e-27
RPS15A	-0.302635	0.984	0.793	8.16125e-49
EIF4A1	-0.306848	0.624	0.372	1.44003e-58
SP3	-0.306858	0.258	0.166	1.03751e-25
ARGLU1	-0.307985	0.324	0.183	8.85303e-60
IL17RA	-0.308258	0.344	0.183	7.72743e-78
ENSCAFG00000024483	-0.308738	0.682	0.441	2.52674e-19
ENSCAFG00000018187	-0.310643	0.715	0.467	3.75552e-17
RPS27	-0.311402	0.997	0.851	6.17526e-83
RPS24	-0.313184	0.801	0.531	5.78592e-05
SF3B1	-0.314748	0.405	0.221	8.4387e-86
LTA4H	-0.31529	0.356	0.211	1.77758e-49
ENSCAFG00000023760	-0.31658	0.48	0.307	1.4529e-30
EIF3D	-0.320063	0.459	0.302	5.69377e-23
UBA52	-0.320419	0.978	0.782	1.08535e-26
RALA	-0.320879	0.281	0.179	1.65528e-25
ENSCAFG00000032349	-0.321846	0.608	0.39	4.03265e-22
HNRNPH1	-0.321863	0.334	0.199	4.51994e-50
RPS18	-0.322145	0.994	0.835	4.66984e-94
PSME2	-0.322767	0.535	0.308	4.84603e-65
STK4	-0.322915	0.342	0.209	4.42816e-41
CXCR4	-0.32502	0.282	0.137	9.80633e-93
BTF3	-0.326975	0.452	0.285	6.51152e-36
RPL14	-0.33346	0.775	0.512	1.80863e-09
UBC	-0.333945	0.644	0.394	1.40547e-44
ENSCAFG00000009631	-0.334787	0.487	0.306	1.39679e-34
PIGN	-0.336305	0.637	0.409	7.66076e-25
ENSCAFG00000024837	-0.344113	0.565	0.352	3.75766e-34
PNN	-0.345325	0.304	0.183	2.59695e-40
ARID4B	-0.345706	0.285	0.177	4.17313e-33
MAPK1IP1L	-0.348405	0.261	0.161	3.03182e-31
RPL18	-0.348421	0.986	0.806	8.13383e-76
ENSCAFG00000020333	-0.352162	0.284	0.189	1.49822e-20
RPS15	-0.356109	0.992	0.834	1.27758e-103
GABARAPL2	-0.357823	0.627	0.374	6.08226e-46
MT1X	-0.358226	0.159	0.391	1.87434e-289
GLIPR1	-0.359576	0.418	0.229	5.34602e-82
DDX5	-0.360043	0.305	0.186	2.17965e-39
ST3GAL6	-0.361271	0.274	0.165	3.11554e-36
ENSCAFG00000005921	-0.362671	0.353	0.236	3.86941e-20
PPP1CC	-0.365296	0.342	0.213	1.45197e-35
RPL8	-0.367421	0.995	0.86	2.90291e-164
MYCBP2	-0.367968	0.521	0.323	4.0401e-40
EEF1A1	-0.369017	0.984	0.828	3.00048e-97
NOP53	-0.369655	0.626	0.442	0.0200337
RPL15	-0.372273	0.993	0.827	4.38821e-126
ENSCAFG00000008776	-0.375329	0.41	0.277	1.45004e-16
RPS7	-0.375488	0.992	0.855	3.98549e-124
GNG2	-0.3758	0.81	0.533	2.51778e-12
ENSCAFG00000032717	-0.382421	0.989	0.808	6.80264e-90
ENSCAFG00000012879	-0.387652	0.707	0.471	2.82609e-05
ATF4	-0.395872	0.46	0.303	3.39688e-22
ENSCAFG00000032283	-0.396565	0.451	0.297	2.15921e-22
PFDN5	-0.398315	0.731	0.499	0.0108267
DLA-12	-0.402166	0.982	0.849	2.63948e-63
SRRM2	-0.412206	0.413	0.266	5.83656e-29
ZFP36L2	-0.414258	0.788	0.444	1.22867e-87
CD47	-0.414722	0.603	0.333	7.58795e-111
PNISR	-0.417046	0.416	0.251	4.12696e-49
PNP	-0.417317	0.732	0.487	1.50035e-06
RSRP1	-0.420748	0.435	0.254	3.57487e-62
HNRNPK	-0.422467	0.604	0.395	2.22567e-18
RPS10	-0.424729	0.447	0.3	1.17118e-13
ENSCAFG00000030323	-0.427326	0.449	0.31	8.21688e-11
RPL17	-0.429091	0.957	0.74	9.9151e-32
ENSCAFG00000030449	-0.447635	0.309	0.229	2.05596e-05
AGO4	-0.451065	0.272	0.181	1.36126e-21
DLA-79	-0.452427	0.373	0.221	2.05403e-49
ENSCAFG00000031971	-0.461172	0.34	0.244	2.04138e-07
PFN1	-0.46223	0.603	0.417	1.72334e-07
KMT2E	-0.464616	0.551	0.378	4.02507e-08
NFKBIA	-0.472481	0.364	0.201	3.82547e-75
ENSCAFG00000025725	-0.475502	0.609	0.409	1.42797e-09
RPS26	-0.477945	0.997	0.866	6.02365e-268
DLA88	-0.478268	0.973	0.787	7.59174e-24
TLE3	-0.480625	0.361	0.259	1.80428e-08
DLA-64	-0.499898	0.902	0.736	2.67777e-08
ENSCAFG00000001369	-0.502185	0.94	0.719	4.13862e-39
ENSCAFG00000015372	-0.505956	0.265	0.199	0.000125621
HMGB2	-0.509078	0.369	0.225	2.9145e-34
ENSCAFG00000015122	-0.509118	0.901	0.671	2.01048e-20
ENSCAFG00000012234	-0.51692	0.936	0.711	3.22464e-19
SNX10	-0.523636	0.364	0.204	2.22345e-67
ACTB	-0.534468	0.953	0.694	1.04847e-07
OGT	-0.54058	0.443	0.29	5.93036e-23
LCP1	-0.566817	0.433	0.298	1.71581e-09
S100A4	-0.578296	0.708	0.61	1.0488e-20
PTPRC	-0.595468	0.342	0.253	0.00960529
ENSCAFG00000011389	-0.596746	0.873	0.657	2.40952e-22
TKT	-0.630783	0.278	0.197	3.65226e-10
ENSCAFG00000033956	-0.770662	0.332	0.304	0.00330484
NFATC2	-0.99921	0.163	0.253	1.44754e-74
CORO1A	-1.04817	0.303	0.352	6.6853e-64
ENSCAFG00000000671	-1.09947	0.598	0.241	0
TMSB10	-1.40553	0.48	0.503	1.32409e-105
CD3E	-1.81166	0.021	0.27	0
ETS1	-1.93413	0.026	0.31	0
ENSCAFG00000025128	-1.96684	0.021	0.281	0
JCHAIN	-2.12194	0.362	0.181	1.3467e-105
ENSCAFG00000014478	-2.56597	0.045	0.392	0
ENSCAFG00000006485	-2.77263	0.048	0.422	0
CCL5	-3.85231	0.211	0.429	0
