# Supplementary material for: Identification of Pro-Fibrotic Macrophage Populations by Single-Cell Transcriptomic Analysis in West Highland White Terriers Affected With Canine Idiopathic Pulmonary Fibrosis
Source: Front Immunol. 2020 Dec 15;11:611749. doi: 10.3389/fimmu.2020.611749 (PMC7770158; doi:10.3389/fimmu.2020.611749)
Supplement: Supplementary file 3 [file Table_3.xlsx]

## Sheet: Feuil1
Supplementary Table 3. Average expression of all genes in macrophages/monocytes clusters.
Genes	M0	M1	M2	M3	M4
A2M	1.15062	1.48537	0.64073	3.28416	0.86414
ABCA1	0.0766606	0.189326	0.0942629	0.0307061	0.0603767
ABCA9	0.126021	0.253077	0.101046	0.0588818	0.0703038
ABCC4	0.00273428	0.0249169	0.00821962	0.000226721	0.0288792
ABCD4	0.334683	0.944178	0.242265	0.566517	0.230188
ABCG2	0.0223054	0.108372	0.0527142	0.0795624	0.0363004
ABHD6	0.031098	0.154141	0.110715	0.0076586	0.046425
ABI3	0.276963	1.18396	0.49429	0.678818	0.516618
ABLIM1	0.0186593	0.108761	0.1122	0.0316992	0.0994914
ACADM	0.810546	0.801452	0.860962	0.863597	1.04812
ACAP1	0.0238193	0.364105	0.054736	0.0734438	0.344056
ACAT2	0.293505	0.286711	0.163351	0.681115	0.198144
ACER2	0.18614	0.193338	0.146382	0.0818799	0.158346
ACER3	0.0780903	0.0950379	0.217087	0.115941	0.0816212
ACOT7	0.0248546	0.0176167	0.0793527	0.0339918	0.238586
ACP5	1.68899	1.6319	1.19414	2.03459	1.02914
ACSF2	0.504681	1.01262	0.157601	2.44823	0.574795
ACSL1	0.196312	0.455801	0.271191	0.174767	0.393677
ACSL4	1.57006	1.82606	1.20632	1.78494	1.77078
ACSS3	0.427548	0.291053	0.267321	0.210344	0.483523
ACTB	19.964	28.7462	28.5982	21.8664	21.4593
ACTG1	0.229987	0.25388	0.122965	0.142261	0.468009
ACTN1	0.141959	0.619741	0.130868	0.206243	0.246274
ACVRL1	0.0101485	0.120863	0.0219008	0.0319273	0.00206003
ADAM19	0.00380558	0.14878	0.153741	0.0435447	0.0923833
ADAM28	0.733406	1.85504	1.38529	1.25768	0.65794
ADAM8	0.0396381	0.454026	0.561399	0.116993	0.105187
ADAM9	1.3271	2.02799	0.957949	2.05997	1.20147
ADAMTS19	0.0228782	0.109116	0.00128547	0.00600308	0.00210205
ADAP2	0.351429	0.387097	0.201683	0.283575	0.498682
ADGRB2	0.00422479	0.231543	0.0427712	0.0538975	0.125682
ADGRE1	0.674978	0.819742	0.931977	0.77074	0.83294
ADGRE3	0.444502	0.659485	0.110589	0.439489	0.18256
ADGRF5	3.08171	4.5431	1.83125	3.70015	3.0744
ADGRG5	0.00696143	0.150793	0.0204622	-0.000638666	0.0201972
ADGRV1	0.016535	0.0683376	0.0139618	0.0199761	0.00711007
ADH4	0.391614	0.501461	0.160017	0.364311	0.391438
ADIPOR2	2.72769	3.36527	0.6694	3.0494	2.31524
ADM	0.0132072	0.0321907	0.0192681	0.0144885	0.0493834
ADORA2A	0.0165301	0.128188	0.0176429	-0.00448793	0.0277368
ADORA3	0.00341111	0.0521756	0.0202111	6.08302e-07	0.000691104
AEN	0.16221	0.377132	0.225528	0.0682226	0.109458
AGA	0.491567	0.710164	0.274333	0.332942	0.456407
AGER	0.0140032	0.14881	0.0168447	0.00693373	0.0554339
AGFG2	0.0210821	0.0921639	0.0253551	0.00327392	0.0801322
AGPAT3	0.160556	0.214833	0.0385405	0.308449	0.154946
AGR2	0.00846906	0.0348067	0.0132983	0.00112188	0.00251856
AHNAK	26.5766	35.5427	38.5288	23.3413	25.9813
AIF1	6.42759	9.64728	4.77928	8.33331	5.04253
AK1	0.0241155	0.154816	0.0985311	0.0154604	0.0206355
AK8	-7.81648e-06	0.384194	0.0100609	7.82223e-05	0.000531428
AKAP11	0.451763	0.951366	0.241095	0.282585	0.639897
AKAP4	0.218114	0.367392	0.013916	0.417614	0.23826
AKR1A1	0.831151	1.88561	0.668305	1.78488	0.708066
AKT1	0.647486	0.881564	0.768003	0.527413	0.752838
ALAS1	2.55834	2.15023	2.77385	2.74509	2.60647
ALCAM	2.61551	3.45752	2.94375	3.22175	2.22515
ALDOC	0.0218023	0.0895967	0.0187699	0.0695183	0.103427
ALMS1	0.441693	0.717408	0.256127	0.388647	0.489818
ALOX5AP	0.276289	0.394965	0.174564	0.571275	0.222976
AMDHD1	0.285659	0.582222	0.193883	0.223799	0.165704
ANGPTL4	0.688614	1.2472	0.176305	0.662139	0.551193
ANKRD22	0.0644222	0.101414	0.089456	0.070084	0.0617409
ANKRD50	0.085818	0.261363	0.0756483	0.192071	0.318824
ANKRD6	0.00320339	0.0188683	0.0127515	0.000577937	0.0236303
ANLN	0.0037592	0.0459284	0.0265054	0.0639866	0.00442251
ANP32B	0.776427	0.65352	0.871121	0.704033	1.02133
ANP32E	0.430134	0.51029	0.359103	0.453553	0.502733
ANPEP	0.0125699	0.179895	0.156085	0.028819	0.143484
ANXA1	13.3285	11.6007	15.8745	18.5661	10.4635
ANXA2	8.01653	10.0941	9.3143	20.1162	6.54704
ANXA4	0.250349	0.842839	0.697474	0.208445	0.298084
ANXA5	10.393	7.9129	7.60193	17.5472	7.85799
AOAH	1.83561	4.26737	1.325	4.44898	2.00751
AP1S2	3.4132	3.82611	3.47303	2.18673	3.07699
AP1S3	0.00116301	0.0675516	0.000122102	-0.00412251	0.0491675
AP2A2	0.396634	0.420199	0.443481	1.15445	0.656023
AP3M2	0.0169337	-0.00305071	-0.000154778	0.0367046	-0.00013489
APEX1	0.52453	0.71398	0.591458	0.750196	0.473136
APLP2	0.475191	0.831563	0.560804	1.44328	0.386309
APOBR	1.22444	2.31778	1.1054	1.2417	1.36829
APOC1	3.73167	5.90036	26.0062	4.15155	4.82562
APOE	64.0004	69.9631	77.9316	184.158	40.829
APP	0.119866	0.16183	0.561034	0.0764491	0.205089
AQP3	0.00143697	0.00113972	-0.000725943	-0.00165395	-0.00253758
ARAP2	0.126176	0.34204	0.0371974	0.168366	0.311316
AREG	0.00647284	0.031085	0.222418	0.0079753	-0.00446423
ARFGAP3	0.588607	0.55859	0.511111	0.409554	0.444818
ARG2	0.0126347	0.222757	0.0613643	0.00362938	0.179155
ARHGAP6	0.144868	0.131544	0.22632	0.0966173	0.156919
ARHGEF12	0.278737	0.468655	0.239629	0.162999	0.385798
ARHGEF19	0.00659736	0.0226848	0.00995915	0.00904372	0.00104743
ARHGEF3	0.0139169	0.153066	0.080172	0.0304695	0.407112
ARHGEF40	0.112472	0.20492	0.241702	0.0271734	0.109549
ARHGEF7	0.0144701	0.00341448	0.0712275	0.038078	0.0419078
ARL4A	0.059945	0.0598425	0.0389306	0.0220588	0.015764
ARL6IP6	1.6615	2.87821	1.41182	1.23886	1.65456
ARPC5L	0.724107	0.880996	0.583099	0.612353	0.911915
ARRDC3	0.35006	1.08329	0.31957	0.397161	0.641354
ARRDC4	0.515569	1.42647	0.65176	0.544074	0.536287
ARSB	1.09439	0.608244	1.12687	0.723361	0.948695
ARSG	0.397015	1.15488	0.136287	0.152769	0.171026
ARSJ	0.0550362	0.088745	0.00783037	0.018366	0.0300669
ASAH1	0.334157	0.411196	0.186728	0.490751	0.263767
ASAP1	0.0205175	0.203219	0.110026	0.00685252	0.0429917
ASB1	0.0252139	0.0490304	0.0206899	0.0329434	0.0066223
ASPM	0.0356293	0.388901	0.048519	0.119178	0.00192723
ASRGL1	0.0717147	0.204615	0.167198	0.0635009	0.0934981
ATAD2	0.14699	0.335823	0.110435	0.0836335	0.288063
ATAD5	0.0345601	0.0632833	0.0266383	0.0578402	0.0607834
ATF3	0.0604959	0.444533	0.155327	0.0331931	0.140071
ATF4	2.05887	2.67208	3.12777	1.31542	3.35339
ATG7	1.58729	4.397	1.98095	1.4856	1.69539
ATOX1	4.5801	5.56057	4.88827	2.22222	3.99467
ATP10A	0.716726	0.994934	0.234139	0.645014	0.629019
ATP11A	0.473752	0.980785	0.538089	0.285879	0.456816
ATP1B1	0.452239	0.913129	0.9114	0.308801	0.806774
ATP2B1	6.52292	7.42578	5.5552	8.32888	6.04861
ATP5F1D	0.613812	0.402716	0.522437	0.488527	0.616856
ATP5MC1	3.38936	2.74545	2.9069	1.78428	2.55349
ATP6AP1	2.10458	3.00172	3.34704	6.56157	2.21833
ATP6AP2	0.188813	0.279426	0.270796	0.36686	0.17088
ATP6V0B	0.329117	0.438355	0.343876	0.486647	0.288715
ATP6V1A	1.85914	3.06428	1.6306	1.46261	1.62969
ATP6V1B2	1.21883	2.04846	1.1983	2.31262	1.19093
ATP6V1F	1.99966	1.18814	1.34238	1.13106	1.91857
ATP8A1	0.614779	1.57441	0.655281	0.617034	0.918789
ATP8B2	0.0493741	0.20541	0.067259	0.0389391	0.116538
AURKA	0.0412309	0.0200895	0.0562464	0.0207557	0.0317547
AURKB	0.047382	0.187122	0.0380404	0.0206529	0.131893
AXIN2	0.424666	1.0437	0.29507	0.835503	0.491609
B3GNT7	1.70048	1.07117	0.514529	1.29553	1.54818
B4GALT4	0.0351821	0.0499075	-0.003257	0.0168845	0.0725943
B4GALT5	0.0190496	0.171718	0.0591442	0.0230012	0.0577272
B4GALT6	0.0257247	0.173425	0.109268	0.0146609	0.0220162
BACH1	0.594638	0.704435	0.73559	0.604408	0.573873
BAG2	0.578455	0.893248	0.554458	0.405469	0.318215
BAMBI	0.0110367	0.000412774	0.00187246	0.00145848	-0.00325452
BANK1	0.536922	0.450167	0.513445	0.32234	0.644988
BARD1	0.175261	0.094268	0.150913	0.124886	0.224924
BASP1	0.143098	0.416918	0.281518	0.214957	0.119041
BATF	0.353585	0.352822	0.501449	0.17858	1.63426
BATF3	2.14326	1.32388	2.4806	0.90537	1.45692
BAZ1A	1.58917	2.65143	1.81612	2.1575	2.49241
BCAR3	0.264974	0.350588	0.0679172	0.488012	0.324599
BCAS4	0.0299819	0.260491	0.0739415	0.0101237	0.177461
BCL11A	0.0115699	0.48195	0.0706181	0.00643332	0.0171898
BCL2	0.479365	0.750024	0.455984	0.230117	1.03899
BCL2L11	0.353042	0.435877	0.329151	0.285118	0.347287
BCL7A	-4.24537e-06	-0.000613093	-0.000379336	4.90497e-07	-0.000103112
BCL9	0.034774	0.118256	0.0192041	0.0180993	-0.00173784
BCO2	0.19239	0.498781	0.0902301	0.256718	0.17262
BEX4	1.05379	0.64014	0.203777	0.904542	1.09403
BHLHE40	0.534989	1.56128	0.788526	0.649219	1.20758
BHLHE41	0.651111	0.240172	0.511184	0.62963	0.591297
BIRC3	0.117659	0.805451	0.367273	0.165493	0.453338
BIRC5	0.367425	0.458143	0.23132	0.168087	0.449572
BLM	0.00272317	0.099091	0.0499309	0.020727	0.00455856
BLOC1S6	0.127791	0.486876	0.176449	0.232879	0.109491
BLVRA	0.162883	0.162572	0.301609	0.0681259	0.0650582
BLVRB	0.934185	2.59565	0.676794	2.28989	0.761831
BMF	0.0891002	0.276714	0.243672	0.119074	0.165362
BMP4	0.00907437	0.00152514	-0.0060085	0.00168965	0.194252
BPI	34.7584	54.9041	21.6536	164.969	25.6836
BPIFB1	0.00669698	0.0463005	0.00237004	0.000183969	0.000680575
BRCA1	0.0103861	0.101112	0.0202948	0.0225291	-0.000565836
BRCA2	0.017585	0.126554	0.0120286	0.109783	-0.000877407
BRI3	0.304943	0.201334	0.185717	0.0880803	0.318879
BST2	0.0283683	0.122292	0.0814005	-0.000186448	0.280623
BTG2	0.198227	0.454451	0.180113	0.0835346	0.286681
BTLA	-3.11085e-06	0.0876651	0.00512423	0.000326624	0.00121442
BUB1B	0.000460257	-0.000412139	-0.00118206	-0.000406426	-0.00177321
BZW2	0.491254	0.722355	0.684827	0.671946	0.538853
C12orf45	0.124526	0.131064	0.110086	0.128085	0.241956
C15orf48	32.6814	25.1429	40.5514	16.4912	26.5448
C17H1orf162	0.949358	1.09947	0.690686	0.597754	0.845656
C17orf64	0.851597	1.56533	1.43494	0.534635	1.04214
C19orf38	0.575946	0.553204	0.392022	0.691702	0.530605
C19orf66	0.38047	0.31718	0.317709	0.286964	0.461143
C1QA	15.8131	10.0124	15.3352	18.085	14.2074
C1QB	14.3946	7.46846	11.2922	17.9619	10.6442
C1QC	5.18531	5.32046	5.7428	8.26038	3.92889
C1QTNF6	9.45626e-06	0.00710971	6.59513e-05	5.57629e-05	7.21488e-05
C2CD2L	0.460474	0.44491	0.296611	0.493528	0.611398
C2orf40	0.0106005	0.133965	0.0121178	0.00792877	0.0823397
C3	0.155729	0.228746	0.146807	0.712176	0.116927
C3orf33	0.13061	0.305462	0.0973619	0.114886	0.0781227
C4BPB	0.0832159	0.0960879	0.0316097	0.0749151	0.0134428
C4orf48	0.101386	0.295288	0.392541	0.0384418	0.413748
C5	0.0165188	0.195097	0.00592681	0.00154389	0.0512412
C5AR1	3.38022	2.695	3.73538	6.4853	3.64095
C7orf57	0.84226	0.860202	0.985638	0.438872	1.03195
CA2	0.00125387	0.086895	0.00867077	-0.000717948	-2.29217e-06
CADM1	0.000633294	0.0993863	0.00087458	1.75202e-05	0.0150087
CALD1	0.0120151	0.0975546	0.215325	0.0225423	0.0178145
CALML4	1.5814	0.847109	0.737014	1.13901	1.02677
CALR	0.110774	0.211182	0.145656	0.411371	0.156638
CAMK1	0.561221	1.1688	0.868285	0.844903	0.853074
CAMK2D	0.344601	0.531149	0.264545	0.288276	0.491881
CAMTA1	0.2708	0.607478	0.230284	0.311679	0.27481
CAP2	0.00614304	0.103003	0.0010223	0.0151777	0.0535874
CAPG	4.83441	6.64868	5.68641	9.07646	4.51603
CAPRIN1	0.080783	0.0608563	0.025732	0.0563259	0.0869481
CAPS	0.0198925	0.450752	0.0384349	-0.00147872	0.0389004
CARD19	0.421199	0.458643	0.544939	0.388759	0.841454
CASC4	0.131605	0.0229437	0.102252	0.0417923	0.13701
CASP3	0.415159	0.426555	0.318245	0.422181	0.380702
CASP4	0.326129	0.666567	0.414601	1.17963	0.410747
CAT	5.51011	4.2054	4.61898	6.47496	5.26315
CAVIN1	1.38965	1.2341	0.72091	1.53693	1.13482
CBFA2T3	0.0175124	0.0995925	0.163678	0.0134329	0.0285133
CBLN3	0.181721	0.189314	0.0992655	0.23136	0.167404
CBR3	0.0140559	0.121414	0.128453	0.00962803	0.0478137
CBX5	0.210761	0.323018	0.162423	0.177282	0.369612
CCDC146	0.0233313	0.151481	0.0811122	0.0149276	0.0119162
CCDC153	0.0453224	0.220071	0.025748	0.0465742	0.0302821
CCDC171	0.116878	0.197696	0.0452931	0.073947	0.0583013
CCDC173	0.0176088	0.0703177	0.0168347	0.00515257	0.00414737
CCDC184	0.0914556	0.0488929	0.0586417	0.0196735	0.0664474
CCDC189	0.0255888	0.0459024	0.0183543	0.0590153	0.0182908
CCDC34	0.43069	0.553172	0.32115	0.229339	0.644282
CCDC47	0.0901063	0.0662622	0.0329095	0.313932	0.0353665
CCDC50	0.116695	0.0529906	0.271305	0.111477	0.23159
CCDC77	0.0187131	0.00450631	0.00940233	0.0650378	0.0170177
CCDC88A	1.76471	2.90207	1.40773	1.80483	1.33898
CCDC90B	0.375437	1.08788	0.469718	0.299444	0.390615
CCL14	0.0116965	0.0350681	0.109025	0.00587674	0.0233007
CCL17	0.150555	0.232536	0.126452	0.282801	0.174755
CCL2	0.0848924	1.2615	2.36552	0.0701149	0.683274
CCL22	0.00421674	0.0788612	0.00461465	0.00406716	-0.00223296
CCL3	0.0292223	0.224034	1.0275	0.0519586	0.446523
CCL4	0.0698951	1.01273	0.637164	0.0664299	2.11388
CCL5	1.12939	11.4535	3.15804	1.32246	70.0091
CCL8	0.0267934	0.11273	0.573101	0.0353687	-0.00209372
CCNB2	0.00176884	0.0541177	0.0139284	0.0125453	0.000439784
CCND1	0.0488157	0.0833307	0.0527212	0.0278893	0.0491166
CCND2	0.167417	0.923947	0.449548	0.275557	0.687875
CCNE2	0.0168812	0.00269686	0.00221279	0.00244239	0.0068449
CCNG2	0.318026	0.964032	0.234109	0.312523	0.401347
CCR5	0.0237866	0.310046	0.183937	0.0304571	0.459271
CCR6	0.00379556	0.0556033	0.00117281	0.000141616	0.235336
CCR7	0.00370257	0.193612	0.00120596	8.99017e-05	0.0444477
CCRL2	0.0500924	0.0250199	0.0235741	0.0628446	0.0624798
CCSAP	0.14676	0.326294	0.0475215	0.186191	0.0890269
CCSER1	0.529968	2.99242	0.2527	0.700667	0.521749
CCT5	0.640312	1.00404	0.548761	2.71162	0.657745
CCT8	0.265363	0.844454	0.365297	1.54633	0.519732
CD151	0.549011	0.637173	0.496948	0.415362	0.350534
CD163	2.16092	5.21865	1.95012	6.38203	2.45703
CD19	0.0769789	0.0513202	0.0277339	0.0706058	0.0641122
CD1A6	0.0391676	0.159801	0.0285929	0.0670542	0.0903421
CD1D	0.00465996	0.0798855	0.140778	0.0336859	0.0561988
CD1E	0.0608437	0.169795	0.332849	0.0798704	0.129758
CD2	0.0946763	0.381534	0.282782	0.0874492	2.32587
CD209	0.0510384	0.243648	0.296385	0.168865	0.081308
CD274	0.12539	0.465495	0.183592	0.181769	0.0684399
CD36	3.69508	3.99625	0.719979	5.56166	2.31693
CD38	1.15129	1.42349	0.703946	0.694902	0.935669
CD3D	0.0306004	0.21626	0.0496497	0.0206237	1.13425
CD3E	0.0265689	0.452568	0.0474984	0.130018	2.45936
CD3G	0.00485314	0.16981	0.0109253	0.00770138	1.00446
CD40	0.1411	0.603937	0.21799	0.449856	0.106598
CD40LG	0.00394878	0.0616486	0.0144896	3.16435e-05	0.357581
CD47	1.66462	1.94506	1.83736	1.88602	1.66242
CD52	0.00574399	0.0171255	0.0129003	-0.00036158	0.65515
CD5L	0.339803	0.627823	0.154781	1.18709	0.219734
CD63	21.6551	13.1033	15.9132	37.0393	15.6611
CD68	1.35086	0.912207	0.614941	2.17303	1.16832
CD69	0.195592	0.864913	0.225965	0.402656	0.737678
CD7	0.0228508	0.198942	0.0429848	0.0198517	0.754831
CD70	0.0320021	0.0969463	0.0311489	0.0336708	0.118977
CD74	0.459833	0.605864	0.541134	1.06253	0.277377
CD80	0.2247	0.620492	0.497717	0.240245	0.486977
CD81	0.650857	0.576675	0.912697	0.559508	0.56498
CD82	0.074088	0.10975	0.244307	0.208803	0.143031
CD83	2.58595	2.83896	2.08653	2.10143	2.51607
CD86	4.52502	5.63216	4.98908	5.72827	3.98266
CD8A	0.000636614	0.0568152	0.00136514	3.68252e-05	0.0813774
CD9	20.0032	16.8491	10.0839	34.4195	14.4341
CD96	0.0016201	0.102113	0.00280934	0.00181052	0.516952
CDC20	0.0132688	0.260565	0.0084799	0.0320481	0.0669207
CDC42BPB	0.490268	0.812828	0.33542	0.675997	0.555249
CDC42SE2	0.0267943	0.0643795	-0.00347816	-0.0084168	0.0167415
CDC45	0.000173902	-0.000170498	-6.50925e-06	-8.0255e-05	1.29093e-05
CDC6	0.00471292	0.00889489	0.00159604	0.0237836	0.000821585
CDC7	0.0613982	0.18684	0.0549053	0.0238224	0.0993892
CDCA3	0.00446813	0.0948841	0.00188862	0.00210057	0.00385104
CDCA7L	0.397322	0.755615	0.572287	0.25417	0.210852
CDCA8	0.00735214	0.0739813	0.00867021	0.0114243	0.00273728
CDK1	0.0069004	0.000251712	0.00613013	0.00245469	0.000516063
CDK5RAP2	0.101809	0.0807234	0.051356	0.047495	0.196331
CDKL2	0.0230142	0.0620096	0.0165552	0.0511871	0.094505
CDKN1A	0.637772	1.30426	1.61255	0.413186	1.15225
CDKN2B	0.0160626	0.02115	0.00605624	0.00883777	0.0387298
CDKN2C	0.0257143	0.0301746	0.0247958	0.0986489	0.114019
CDKN3	0.00260501	0.00773678	0.000930519	0.000911385	0.000236458
CDO1	0.00673678	0.0912358	0.00257458	6.48125e-05	0.0474933
CDON	0.0154834	0.0767997	-0.000226188	0.0210401	0.00785394
CDS1	0.0367484	0.186173	0.00926703	0.0186854	0.0814472
CEACAM23	0.0422459	0.138132	-0.0159152	-0.00784439	-0.00785726
CELF2	0.124157	0.0761491	0.108413	0.236314	0.0680786
CENPE	0.0189572	0.140912	-0.0026216	0.0135061	0.0473691
CENPH	0.0251816	0.0516205	0.0120732	0.017652	0.0279676
CENPL	0.0396158	0.0518378	0.0405338	0.0668731	0.0316841
CENPN	0.00643629	0.0657371	0.00399991	0.00635559	-0.00524716
CENPP	0.0428403	0.0658178	0.0161195	0.0244508	0.0296473
CENPU	0.000445165	0.00398699	0.00088209	0.000734559	0.000606264
CENPW	0.165392	0.376194	0.167796	0.128715	0.182543
CEP120	0.244283	1.19148	0.148357	0.121754	0.240899
CEP250	0.0488251	0.0727694	0.0248627	0.0145463	0.0725456
CEP83	0.0635705	0.101584	0.0598286	0.0348213	0.0594319
CEP89	0.139641	0.140166	0.173979	0.0425088	0.201861
CERS4	0.00293092	0.0172525	0.0752801	0.00919637	-0.0158912
CES1	0.00613495	0.108854	0.0132591	0.000309655	0.021471
CFD	16.6008	12.7393	17.1194	25.3426	11.7357
CFI	0.263659	0.178845	0.0946914	0.282852	0.226691
CFP	1.38278	1.04638	1.14096	3.08554	1.27708
CHAC1	0.0190287	0.0397798	0.0351607	0.023752	0.0434801
CHAF1A	0.0203909	0.305578	0.0535006	0.0199005	0.209353
CHEK1	0.0152579	0.022778	0.0431727	0.00861439	0.0251188
CHI3L1	0.16504	0.395353	0.122877	0.330583	0.17279
CHKA	0.0753357	0.389188	0.129499	0.0738445	0.237079
CHN2	0.954468	0.715897	0.672644	0.537971	0.936025
CHPT1	0.633278	0.441232	0.404795	0.561415	0.761818
CIT	0.00356339	0.0280682	-4.84315e-05	0.00855752	2.77524e-05
CKAP2	0.0264762	0.0311059	0.0212037	0.102887	0.0898242
CKS2	0.140215	0.0543403	0.165168	0.0751301	0.0902635
CLCA1	0.0532098	0.0599346	0.020684	0.00679043	0.00134355
CLDN1	3.86398	4.00117	3.26498	3.59348	3.24606
CLDN18	0.00301766	0.157349	8.01382e-05	-8.59911e-05	0.000625048
CLDN7	0.027931	0.10705	0.0233155	0.0459153	0.0545335
CLEC12A	4.14298	6.24058	3.28167	3.61863	3.0925
CLEC2D	0.0268578	0.451296	0.0524595	0.138678	1.66441
CLEC5A	0.750449	1.66348	0.68689	0.706423	0.947178
CLIC2	0.216637	0.318761	0.24923	0.053747	0.187714
CLN5	0.469163	0.532184	0.656262	0.433459	0.389848
CLN8	0.293609	0.201866	0.218188	0.268322	0.289458
CLPTM1	0.304515	0.633934	0.510396	0.622541	0.407979
CLPTM1L	0.360016	0.887264	0.463455	0.578003	0.568538
CLSPN	0.00628196	0.0415329	0.00498321	0.0183664	-0.00368715
CLU	11.5618	13.5103	8.53867	51.2832	9.44845
CMA1	0.00501954	0.0618665	0.000304456	0.000468989	0.0332718
CMBL	0.824737	0.352947	0.701989	0.32524	0.870172
CNN3	0.031643	0.0559604	0.0257054	0.0208156	0.0453397
CNTLN	0.161429	0.111266	0.115812	0.0455309	0.0760028
COG4	0.0381075	0.0807863	0.0283335	0.0148803	0.0349034
COL15A1	0.269958	0.339755	0.433114	0.186592	0.280486
COLGALT1	1.29518	1.92954	1.44753	1.54326	1.28687
COMT	0.238308	0.20321	0.12378	0.298458	0.164441
COMTD1	0.361192	0.346076	0.38683	0.320741	0.349168
COPRS	0.289286	0.162742	0.232556	0.143314	0.304941
COQ10A	0.0461141	0.0239552	0.0397994	0.087267	0.0719733
CORO1A	0.779761	2.40085	1.55898	1.34944	2.3466
COX7A1	0.0299578	0.120677	0.0586915	0.0464235	0.0096552
CPNE3	0.390315	0.358187	0.298477	0.484719	0.620175
CREB3L1	0.000403815	0.0119396	0.00123892	5.04753e-06	-0.00303662
CREG1	2.77357	2.22011	3.49904	1.89631	2.41388
CRELD2	0.0909216	0.231085	0.1816	0.0609829	0.174806
CREM	1.85672	1.98282	1.78153	1.26381	2.03907
CRIM1	0.000457302	1.07379e-06	0.0163293	-0.000896304	0.00870339
CRIP1	31.6263	19.6763	39.7471	17.6613	37.799
CRTAM	0.00914	0.0506957	0.0322789	0.00468271	0.169968
CRYAB	0.314133	0.201814	0.381902	0.134025	0.204444
CRYL1	0.162459	0.0961218	0.0743107	0.0854199	0.108639
CSF1	0.0867627	0.44409	0.250816	0.232954	0.252949
CSF2RA	0.269771	1.15133	0.247881	0.341815	0.396559
CSF2RB	1.87777	2.64498	2.98557	1.92563	1.93736
CSF3R	0.0117802	0.0753823	0.073511	-0.00425318	0.0238945
CSGALNACT1	0.00196265	-0.000126194	0.00405409	3.85168e-05	0.0281924
CSNK1G3	0.417835	0.705685	0.353154	0.18664	0.467236
CSRP1	0.83719	1.08613	0.670984	0.857691	0.805318
CST3	23.4042	13.0113	34.5162	17.5634	24.2143
CST6	0.00626554	0.405384	-0.00124753	-6.74687e-07	-0.00774066
CST7	8.08595e-05	-0.00433887	0.00443033	-5.14433e-06	0.0347488
CSTB	24.2874	16.8871	24.6283	22.2807	19.4933
CTLA4	0.00214956	0.0994893	0.00135078	0.0679779	0.11301
CTNNAL1	2.44927	2.82206	0.934754	1.98438	2.3042
CTNNB1	4.68696	5.78383	3.72134	9.51097	4.09889
CTSA	1.68662	2.28183	1.73785	5.09779	1.60007
CTSB	3.05797	2.88492	4.74222	2.90564	3.18729
CTSC	1.8216	2.03604	1.59431	7.11044	1.85915
CTSD	6.35516	9.12152	4.66152	16.0986	5.60252
CTSH	1.15937	1.03825	1.44235	2.53342	1.03278
CTSS	11.2521	9.03437	14.8277	40.4118	8.67201
CTSW	0.00474621	0.113007	0.00801996	0.00301429	0.315248
CTTN	0.118541	0.0633407	0.0612911	0.0471286	0.127987
CTTNBP2NL	0.117648	0.194005	0.177535	0.0545057	0.12553
CX3CR1	0.0317657	0.137937	0.312055	0.0257114	0.0566027
CXCL10	0.156917	0.691797	1.93245	0.123646	0.72914
CXCL14	0.107337	0.181375	0.650252	0.032946	0.2232
CXCL8	0.178388	0.75436	0.792214	0.091284	0.141118
CXCR4	1.19538	2.6783	1.15259	3.34457	1.10415
CYB561	0.189117	0.094914	0.29379	0.0876307	0.20084
CYB561A3	0.0192059	0.0884873	0.010018	0.0936479	-0.00884746
CYB5R2	0.136334	0.288853	0.00230168	0.169553	0.0562467
CYBA	23.2816	20.5917	15.4671	30.9042	15.2914
CYBB	10.0951	8.60518	7.85871	18.4691	8.05409
CYBRD1	0.16129	0.173253	0.0809794	0.0825549	0.314648
CYFIP2	0.00106653	0.295832	0.0225906	0.00106281	0.467283
CYLD	0.183123	0.345042	0.109973	0.16453	0.268313
CYP1B1	0.0268548	0.0974795	0.00146096	0.0426906	0.0328995
CYP27B1	0.132453	0.152103	0.0326549	0.0261161	0.133236
CYP2S1	0.0155857	0.080558	0.0364767	-0.00465819	0.038572
CYP51A1	0.130246	0.28688	0.0483082	0.152913	0.197693
CYSLTR2	0.104377	0.186689	0.211709	0.424872	0.10844
DAAM1	0.221927	0.306634	0.135987	0.064889	0.373807
DAB2	13.5428	23.4822	7.79829	11.2968	11.4853
DAPK1	2.41152	4.44201	2.16141	2.77964	2.18768
DBF4	0.147775	0.115801	0.211846	0.114269	0.194565
DBNDD2	0.020203	0.0185735	0.00823199	-0.00320736	0.111624
DCK	0.0151233	0.046578	0.00201113	0.00507841	0.0336509
DCLRE1B	0.0859564	0.209654	0.145499	0.03187	0.115243
DCTN6	0.0561562	0.390765	0.141924	0.132112	0.106947
DCXR	0.271945	0.308921	0.161676	0.27404	0.111827
DDB2	0.00403406	0.000110506	-0.00185498	0.00989839	-0.00145308
DDIT3	0.490564	0.921078	0.30535	0.293587	0.482723
DDIT4	0.491562	1.2035	0.395301	0.660776	0.816673
DDX10	0.130644	0.267322	0.114068	0.235545	0.172428
DDX28	0.00371842	0.119629	0.00156002	0.00815281	-0.00176128
DDX39A	0.0657872	0.339917	0.0771964	0.478497	0.228802
DDX58	0.0520722	0.299231	0.052238	0.233584	0.0350795
DDX60	0.681827	1.34108	0.720607	1.2611	0.473954
DENND5B	0.495153	0.298383	0.176268	0.552925	0.389791
DEPDC1	0.000391208	7.97009e-06	0.000493243	0.000477922	0.000515894
DEPDC1B	0.00663823	0.0219781	0.0268427	-0.00135288	2.11439e-05
DEPDC7	0.115497	0.322545	0.118669	0.155331	0.115018
DERA	0.623745	0.604227	0.357542	0.650038	0.464253
DERL3	0.0105222	0.0592583	0.00482104	-0.00268032	0.00375598
DGAT1	0.140867	0.197165	0.0564322	0.128382	0.159747
DGAT2	0.340685	0.461733	0.418037	0.265587	0.44427
DHDH	0.420482	0.684898	0.181006	1.25693	0.124228
DHODH	0.0784725	0.167319	0.0527063	0.368824	0.0355878
DHRS4	14.5974	11.1552	3.94536	15.4994	11.8343
DHRS7	20.6017	7.63191	9.8118	14.6083	15.0937
DHRSX	0.512603	0.436617	0.261551	0.606889	0.438056
DIAPH3	0.00124371	-2.2566e-05	0.00210828	0.000663263	-5.83204e-05
DLA-79	0.812952	3.30578	1.64092	2.87965	0.928033
DLA-DMA	4.49117	5.06929	4.95336	12.0327	3.2856
DLA-DMB	6.4195	7.23228	7.88339	6.05617	5.46155
DLA-DOA	0.0218021	0.189291	0.118709	0.00171561	0.0276952
DLA-DOB	0.0416937	0.109065	0.0435138	0.0222271	0.0849571
DLA-DQA1	2.01192	3.19503	2.58641	3.04292	1.75211
DLA-DRA	0.50832	0.867568	0.396929	2.02039	0.398375
DLC1	0.0192884	0.0358451	0.0201692	0.00873793	0.0317913
DLGAP5	0.00247006	0.0890047	8.63405e-05	0.0331943	-0.000155095
DMAC2	0.164335	0.269035	0.154114	0.15136	0.245142
DNAJA1	0.706373	1.56755	0.736782	2.617	0.800481
DNAJA4	0.0262812	0.0458352	0.071362	0.0225633	0.121707
DNAJB1	0.865393	1.08499	0.987686	0.667153	1.11154
DNAJB13	0.0575646	0.505411	0.152392	0.0147508	0.29861
DNASE2	2.18996	2.21715	1.17071	6.38671	1.78895
DNMT1	0.348257	0.185823	0.220063	0.264843	0.332959
DNPH1	0.000112842	0.000103701	2.3985e-05	6.65013e-05	0.0105507
DOCK8	0.133868	0.720435	0.217119	0.0242708	0.355774
DOCK9	0.000852987	0.0641731	-0.00129056	-0.000134762	-0.00168911
DPCD	0.325847	0.664244	0.54749	0.334742	0.424468
DPP4	-0.00255801	0.0245966	0.0020336	-0.000489045	0.132749
DPP7	0.3191	0.604599	0.392098	1.27038	0.285241
DRAM2	7.87277	6.56625	4.62237	11.2918	5.87943
DSG2	0.00580149	0.0504228	0.00469436	0.000248185	-0.00191616
DSN1	0.0171602	0.127651	0.00877608	0.0179099	0.0165497
DST	0.482348	0.696299	0.358497	0.656448	0.31027
DSTN	0.0214354	0.156051	0.0733326	0.00675465	0.0437233
DTHD1	0.0038972	0.00150453	0.0118603	0.0356687	0.00247006
DUSP1	1.26101	2.0404	1.83679	1.12155	1.09689
DUSP10	0.377206	0.417294	0.308612	0.265582	0.200421
DUSP22	0.297687	0.162233	0.255818	0.234781	0.428232
DUSP4	0.00369539	0.163532	0.0484904	0.022734	0.286056
DUSP5	0.195555	0.486652	0.565941	0.0469699	0.429319
DUSP6	2.46554	4.83737	4.3202	1.21651	3.16977
DUT	0.554107	1.01476	0.33111	0.641161	0.388119
DYNC1I1	0.00982837	0.00456539	0.00526458	0.000934874	0.00152825
DYNLL1	2.03409	1.09967	1.55273	1.45297	1.56905
DYRK3	0.241829	0.197392	0.173388	0.124409	0.278659
E2F5	0.00911641	0.015607	0.0399401	-0.00267331	0.0634059
E2F8	0.000144698	0.0267608	8.62889e-06	0.000228375	0.000411937
EAF2	0.133186	0.17331	0.0238177	0.0309311	0.0751861
EBI3	0.213054	0.0951184	0.161194	0.247196	0.244804
ECE1	0.0283899	0.00288599	0.0548191	0.10502	0.0580897
ECM2	0.0240537	0.193673	0.04011	0.0379269	0.0689958
ECT2	0.00761237	0.100046	0.00456761	0.0499607	-0.00209303
EDEM1	0.998655	1.87579	0.984806	0.979071	1.58352
EDN1	0.0599308	0.0665584	0.0301305	0.101664	0.0279837
EEA1	1.61191	1.00767	2.1643	1.49186	2.17047
EEF1A1	28.2233	26.7336	28.7446	17.3473	32.7984
EFHC1	-0.00036252	0.162447	0.00165663	-0.000467835	-0.00572233
EFHC2	0.00547141	0.0412869	0.0181769	0.0273298	0.041208
EFNB1	0.779563	0.709797	0.526487	0.792776	0.850224
EGFL7	0.390002	0.284316	0.153608	0.170372	0.372925
EGR1	0.100779	0.567837	0.281686	0.116667	0.212632
EHD4	2.84159	1.66469	3.16253	1.64921	2.65738
EHHADH	0.512875	0.622149	0.15648	0.618751	0.523141
EIF2B2	0.00871144	0.0472894	0.00345678	-0.00816625	0.0171423
EIF3E	4.12891	4.85386	4.40783	4.16026	4.98753
EIF3L	0.47793	0.526793	0.316246	0.359729	0.584704
EIF4ENIF1	0.0147916	0.0012658	0.0235852	0.0054287	0.0534602
EIF5A2	0.338638	0.812455	0.498511	0.202841	0.309571
ELF3	0.00216074	0.0695178	0.00196619	-5.27773e-05	-0.00018913
ELL2	0.0210893	0.0682236	0.0313844	-0.00481021	0.00530048
EMB	0.200743	0.409826	0.336512	0.207033	0.51008
EMP1	0.0378922	0.128301	0.436817	0.0422993	0.158008
EMP2	0.00323687	0.021282	-0.000100963	0.00689826	-0.00842246
EMP3	5.35693	5.71029	5.53296	9.16693	4.88197
ENO2	0.0036005	0.10332	-0.0027289	0.000811179	0.162228
ENOX1	0.152608	0.149294	0.0122816	0.161202	0.082396
ENPP1	0.189635	0.449461	0.0470521	0.189608	0.1694
ENPP2	0.688106	1.18905	0.880513	1.27629	0.791102
ENPP3	0.00405883	0.0260585	0.00174541	0.000590813	0.000993104
ENSCAFG00000000072 (TMEM198)	0.380816	0.729709	0.360651	0.456448	0.369107
ENSCAFG00000000136 (ATP5F1B)	1.57598	2.37923	1.63241	4.05357	2.31214
ENSCAFG00000000153	0.0514637	0.0844815	0.0186695	0.0180907	0.0361432
ENSCAFG00000000443 (TUBB)	0.0645947	0.129122	0.0771031	0.160304	0.104958
ENSCAFG00000000532	0.0155836	0.027258	0.0182484	0.0335499	0.0448996
ENSCAFG00000000596	0.0163342	0.000820535	0.0138163	0.00255676	-2.97578e-05
ENSCAFG00000000641 (HSP70)	0.113827	0.241281	0.149079	0.439006	0.141355
ENSCAFG00000000671 (SOD2)	2.0863	2.37417	1.72397	1.70209	1.66803
ENSCAFG00000000686 (C2)	0.229992	0.411385	0.444196	0.716779	0.112303
ENSCAFG00000000697 (ANGPTL5)	0.00398061	-0.00307969	-0.000254224	0.00128918	0.00031773
ENSCAFG00000000798 (MGST3)	0.453774	0.345886	0.355795	0.637681	0.409775
ENSCAFG00000000814 (HLA-DQB2)	17.3105	25.1533	22.8959	65.0641	15.0922
ENSCAFG00000000823	0.34641	1.24009	0.41095	1.03915	0.468906
ENSCAFG00000000842 (RNASET2)	1.69814	1.09693	1.3037	1.66455	1.39789
ENSCAFG00000000886 (DES)	1.13813	1.26244	0.945735	0.792532	1.05775
ENSCAFG00000001098	1.3768	1.80473	0.899638	2.78285	1.16617
ENSCAFG00000001559 (SCX)	0.0190527	0.141362	0.0522255	0.040023	0.0605123
ENSCAFG00000001564 (RPL21)	0.0980386	0.14828	0.0790598	0.0189278	0.175408
ENSCAFG00000001606	14.3652	13.8245	9.26255	6.16802	12.6522
ENSCAFG00000001675 (CDKN2B)	0.456197	0.379427	0.136228	0.315978	0.361681
ENSCAFG00000002010	0.018731	-0.000138989	0.0456707	0.00263346	0.00475194
ENSCAFG00000002332	0.0176102	0.000313595	0.00639916	-0.000687613	0.0354274
ENSCAFG00000002336	1.24155	0.841657	0.643016	0.68723	1.35783
ENSCAFG00000002440	0.389959	0.719735	0.35614	0.543106	0.327134
ENSCAFG00000002448 (AHR)	0.810193	1.13807	1.42716	0.807683	0.964629
ENSCAFG00000002660	0.349089	0.87856	0.283742	0.484125	0.14991
ENSCAFG00000002834 (SIGLEC10)	0.123846	0.608285	0.205106	0.202206	0.136312
ENSCAFG00000002845	0.00687718	0.0975375	0.00838572	0.00065182	0.504624
ENSCAFG00000002855 (SIGLEC13)	0.0478105	0.440339	0.102017	0.0307441	-0.00126791
ENSCAFG00000002945	0.0475714	0.378884	0.019577	0.0118196	0.0853124
ENSCAFG00000002959	0.263937	0.609433	0.217573	1.05663	0.309593
ENSCAFG00000003134	0.70222	0.941031	1.05814	0.588024	1.22136
ENSCAFG00000003331 (ORM1)	0.838903	1.20047	0.274504	2.64607	0.79068
ENSCAFG00000003477 (PDIA6)	1.48683	1.92043	1.72328	3.73201	1.57078
ENSCAFG00000003530 (TCAF2)	0.068514	0.167495	0.0208363	0.05174	0.109472
ENSCAFG00000003668	0.034041	0.0519355	0.0301872	0.0180343	0.027767
ENSCAFG00000003909	0.438489	0.435891	0.125719	0.263446	0.264602
ENSCAFG00000004427	0.0426454	0.0750401	0.0499249	0.0643498	0.0156172
ENSCAFG00000004578	0.0214164	0.133146	0.0363347	0.032376	0.00418195
ENSCAFG00000004595 (CD300LF)	0.442326	1.54908	0.199775	0.978077	0.328811
ENSCAFG00000004632	0.0518856	0.122163	0.0741676	0.107093	0.158977
ENSCAFG00000004676 (CGREF1)	0.0106835	0.000453318	0.0589782	0.0072182	-0.00405376
ENSCAFG00000004690	0.194143	0.673282	0.197638	0.428933	0.280728
ENSCAFG00000004730 (PLAUR)	0.390279	0.723801	0.824022	0.916886	0.5205
ENSCAFG00000004782 (GAB2)	1.01533	1.22686	0.683263	0.582767	1.1679
ENSCAFG00000004838	0.224376	0.294735	0.250886	0.167564	0.302424
ENSCAFG00000004917	0.133583	0.0765728	0.138189	0.473452	0.21956
ENSCAFG00000004962	5.58119	3.7617	2.8304	1.97315	4.92755
ENSCAFG00000005406 (FCGBP)	0.0125727	0.176813	0.00641784	0.00136539	0.000585715
ENSCAFG00000005430	0.629443	0.485139	1.35188	0.641301	0.952143
ENSCAFG00000005434	0.560128	0.304658	0.22767	0.285456	0.525696
ENSCAFG00000005494 (FTL)	427.081	298.146	222.542	211.801	307.681
ENSCAFG00000005694 (NAP1L1)	3.02153	2.90878	4.14805	1.58237	3.38956
ENSCAFG00000005852	0.372969	0.949128	0.334164	2.14638	0.406519
ENSCAFG00000006040	0.099711	0.0970702	0.0393114	0.0165774	0.153688
ENSCAFG00000006064	0.0869691	0.093641	0.117513	0.0495263	0.0851384
ENSCAFG00000006373	2.65026	1.56793	3.7081	4.86196	2.82819
ENSCAFG00000006384 (TFDP1)	0.172124	0.477686	0.241012	0.0812269	0.366508
ENSCAFG00000006436	0.953494	1.14087	1.07644	0.612143	1.24451
ENSCAFG00000006478 (GSR)	0.916194	0.50044	0.831564	0.660121	0.985768
ENSCAFG00000006485 (IFITM1)	0.120563	1.93941	0.231595	0.101932	9.96729
ENSCAFG00000006557	0.0477899	0.340362	0.11403	0.030456	0.0437447
ENSCAFG00000006856 (U2AF1L4)	0.173574	0.309509	0.252269	0.157065	0.266113
ENSCAFG00000007045 (ID1)	0.0206343	0.156475	0.0176619	0.00351985	0.11448
ENSCAFG00000007154 (KRT18)	0.0262361	0.644981	0.036602	0.032453	0.168355
ENSCAFG00000007199	0.00868048	0.559937	0.00516237	0.0138271	-0.00146371
ENSCAFG00000007307	0.0054121	0.137664	-0.000397094	-0.00075822	0.0221282
ENSCAFG00000007461 (CD8B)	0.0200055	0.104302	0.00793687	0.0449277	0.72764
ENSCAFG00000007663 (GLYAT)	0.154708	0.0660772	0.0499025	0.258358	0.101204
ENSCAFG00000008000 (EIF6)	0.244868	0.274423	0.345492	0.25209	0.413777
ENSCAFG00000008026 (ABCC1)	1.03556	0.821231	0.564437	0.938122	0.936784
ENSCAFG00000008181 (PLSCR1)	0.0217064	0.00920677	0.00792181	-0.000221573	0.0101472
ENSCAFG00000008221 (ALDOA)	3.39431	3.65231	2.98754	5.89866	3.03522
ENSCAFG00000008236 (ARHGAP11A)	0.0278225	0.123125	0.020482	0.103818	0.0230599
ENSCAFG00000008287	0.432321	0.408246	0.342081	0.372132	0.45895
ENSCAFG00000008899	1.65402	1.28409	0.708723	0.755944	1.59652
ENSCAFG00000009692 (TMEM14C)	0.753844	0.578761	0.332321	0.498195	0.60527
ENSCAFG00000009800 (HERC5)	0.0329608	0.126798	0.0319033	0.122521	0.0295482
ENSCAFG00000009925	0.0148857	0.0693256	-0.00272233	0.0178397	0.00164496
ENSCAFG00000010079	0.397567	0.0873935	0.154621	0.177858	0.369286
ENSCAFG00000010301	0.277328	0.259812	0.145233	0.162368	0.450334
ENSCAFG00000010412 (TUBA8)	0.00447959	8.89518e-05	0.000272897	0.000210574	0.0240195
ENSCAFG00000010493 (ATG3)	19.9361	9.26161	8.73001	7.53909	16.3965
ENSCAFG00000010494	0.418275	0.597502	0.27906	0.213146	0.576316
ENSCAFG00000010596 (SIK1)	0.0638253	0.164448	0.102064	0.0646885	0.0573029
ENSCAFG00000010615 (H22AZ1)	0.0269379	0.0405938	0.0689318	0.0217962	0.0651498
ENSCAFG00000010718 (ICOS, CD278)	0.115731	0.374494	0.318896	0.142331	0.169831
ENSCAFG00000011119	0.0519948	0.102281	0.0210485	0.0166829	0.0509816
ENSCAFG00000011431	0.071144	0.0820709	0.0313159	0.0560294	0.057384
ENSCAFG00000011574	0.0654388	0.0553835	0.047868	0.0286705	0.0591256
ENSCAFG00000011681	0.103706	0.246554	0.129344	0.0700704	0.148198
ENSCAFG00000011847	0.0182023	0.0468564	0.0676651	0.0664489	-0.000864638
ENSCAFG00000012482 (ARHGAP20)	0.00514309	4.97847e-06	0.00304668	0.00202653	0.00135686
ENSCAFG00000013015 (FCGR3A, CD16)	6.75404	5.01496	5.49395	8.032	5.47433
ENSCAFG00000013035 (FCGR2A1)	0.0269778	0.0953003	0.312117	0.019774	0.0564253
ENSCAFG00000013076 (DTYMK)	0.0915377	0.162617	0.056464	0.0855593	0.233068
ENSCAFG00000013214 (PDIA3)	0.595301	0.878042	0.589665	1.90205	0.823675
ENSCAFG00000013255 (MKI67)	0.00166507	0.0183687	-0.000345872	0.00326577	9.64413e-05
ENSCAFG00000013713 (GK)	0.187786	0.596577	0.186298	0.52752	0.172128
ENSCAFG00000013769 (SQOR)	0.211804	0.408006	0.355412	0.71682	0.211285
ENSCAFG00000013770 (ARHGAP27)	0.191507	0.620405	0.330274	0.231902	0.37872
ENSCAFG00000013979 (BCL2A1)	5.65245	5.41817	5.19369	5.91848	5.30956
ENSCAFG00000014051 (TSPAN7)	1.13297	0.394748	0.726048	0.995999	1.24295
ENSCAFG00000014120 (FDXACB1)	0.111144	0.116247	0.0693796	0.0422462	0.1673
ENSCAFG00000014139 (IGLL5)	0.00189387	0.0550467	-1.52534e-05	-1.15855e-05	-0.000478362
ENSCAFG00000014235 (RAB13)	0.0256661	0.0382547	0.0231042	0.00958125	0.0358507
ENSCAFG00000014256 (CD46)	1.71712	2.40405	1.29342	1.38657	2.04636
ENSCAFG00000014478	0.129993	1.05832	0.270716	0.200785	7.01735
ENSCAFG00000015024 (CTSL)	0.215507	0.216474	0.093678	0.155593	0.0883929
ENSCAFG00000015062	0.200832	0.0802683	0.0739449	0.0328672	0.234964
ENSCAFG00000015082 (PLAAT3)	0.188962	0.044821	0.0730738	0.0564129	0.107488
ENSCAFG00000015164	5.36627	3.80421	2.5569	2.26683	4.3559
ENSCAFG00000015206 (SAA)	0.0170837	0.0281826	0.344822	0.0201353	0.061527
ENSCAFG00000015284 (UBE2L3)	0.388607	0.656112	0.319194	0.57483	0.460798
ENSCAFG00000015452 (ARL6IP1)	0.101188	0.0583219	0.0629412	0.071367	0.0641904
ENSCAFG00000015869	0.198128	0.242771	0.118781	0.327187	0.0439057
ENSCAFG00000015892 (CXCL16)	1.14293	0.83041	1.38158	1.01314	1.1107
ENSCAFG00000016252 (USP18)	0.161965	0.259989	0.183314	0.223971	0.0710725
ENSCAFG00000016263	0.0294918	0.0488131	0.00770708	0.0144483	0.0163159
ENSCAFG00000016373 (AADACL4)	0.316868	0.656191	0.142106	0.364884	0.501892
ENSCAFG00000016577	2.69007	2.30827	2.02014	3.69737	2.68595
ENSCAFG00000016594 (DCTPP1)	0.0579899	0.00460825	0.0538215	0.0531668	0.0175933
ENSCAFG00000017257 (MAN2B1)	2.35567	5.69481	2.23979	8.889	2.26434
ENSCAFG00000017264 (PTTG1)	0.0401574	0.313423	0.0597461	0.0268276	0.137368
ENSCAFG00000017708 (HEXA)	1.26867	0.721828	1.24604	2.02903	0.99914
ENSCAFG00000017792 (SET)	0.0267092	0.118167	0.0355135	0.0784855	-0.0138059
ENSCAFG00000017874 (ICAM4)	0.0415482	0.0330946	0.00160609	0.00760321	0.0513471
ENSCAFG00000017976 (PRPS1)	0.014005	0.000623229	0.0150007	0.0782663	0.0282667
ENSCAFG00000018078 (GDE1)	1.33886	0.867818	0.581342	0.733296	1.61434
ENSCAFG00000018206 (B9D1)	0.222145	0.362819	0.0802487	0.173106	0.185252
ENSCAFG00000018277 (CKB)	0.224811	1.37582	0.583081	0.632873	0.264466
ENSCAFG00000018572 (HMGCS1)	0.0438342	0.134604	0.0670984	0.0350997	0.0993912
ENSCAFG00000018633 (METTL6)	0.027813	0.0646746	0.0130703	0.0100161	0.00713018
ENSCAFG00000018717 (UTP14A)	0.206939	0.225375	0.201634	0.13395	0.170146
ENSCAFG00000019210 (NMRAL1)	0.0507856	0.101849	0.0336974	0.14425	0.0535314
ENSCAFG00000019360 (AMDHD2)	1.27776	2.1351	1.17437	1.62137	1.08842
ENSCAFG00000019644 (CNN2)	0.00930039	0.0445597	0.0224056	0.0121905	0.0173403
ENSCAFG00000019812 (GSTM1)	0.0157777	0.049046	0.00907152	-0.00853159	0.0390785
ENSCAFG00000019869 (RALGDS)	0.0509938	0.205849	0.1334	0.0558105	0.511533
ENSCAFG00000020014 (GCSH)	1.33646	1.06424	1.05541	0.632546	1.32794
ENSCAFG00000020060 (MDK)	0.544887	0.307499	0.275756	0.410936	0.327066
ENSCAFG00000020074 (TMEM231)	0.00290347	0.00756267	0.0622991	0.00245236	0.00486142
ENSCAFG00000020204 (GBP1)	0.145477	0.330706	0.207312	0.052781	0.216703
ENSCAFG00000020333 (PSMB10)	0.587282	1.12472	0.628098	0.568203	0.997317
ENSCAFG00000023205 (TMEM256)	2.83724	2.47233	1.65732	2.21235	2.13888
ENSCAFG00000023230 (MSLN)	0.000608357	0.0918902	0.00297867	1.82244e-06	0.000214303
ENSCAFG00000023298 (IL9R)	0.00204678	0.120188	0.0124063	0.0031361	0.117469
ENSCAFG00000023691 (LST1)	7.49581	5.04627	6.66952	5.3762	5.46347
ENSCAFG00000023735	0.95316	2.36319	2.76387	3.31172	0.990547
ENSCAFG00000023748 (GCNA)	0.0130334	0.00738929	0.00908242	0.0065323	0.0669499
ENSCAFG00000023832	0.563768	0.323371	0.401771	0.385392	0.373394
ENSCAFG00000024944 (CD300LB)	0.00119445	0.0937559	6.00428e-05	0.000316872	0.000112448
ENSCAFG00000023925 (HSPB2)	0.0218459	0.0130065	0.0137465	0.0249262	0.00728692
ENSCAFG00000023933	1.44409	1.32126	0.950482	0.491199	0.992258
ENSCAFG00000023972 (CD302)	0.161546	0.817243	0.199754	0.310212	0.4239
ENSCAFG00000024171	0.159918	0.115021	0.444807	0.0949491	0.345157
ENSCAFG00000024219 (RBFA)	0.934049	1.07938	0.786822	0.709181	1.21598
ENSCAFG00000024295	0.0359509	0.0163326	0.0143706	0.0195812	0.0407085
ENSCAFG00000024559 (TMEM238)	0.147195	0.0792738	0.0499542	0.127527	0.205666
ENSCAFG00000024561	0.00701062	-0.000218801	-0.00257868	0.0126669	0.0127513
ENSCAFG00000024748 (CD55)	4.5072	4.00821	4.52549	5.92303	3.65949
ENSCAFG00000024769 (PLAC8)	0.00657303	0.179438	0.0654698	0.0080565	0.0140526
ENSCAFG00000024792 (CD300C)	3.09246	2.43591	2.76158	3.87015	2.45682
ENSCAFG00000024944 (CD300LB)	0.0713493	0.369767	0.162275	0.0641317	0.028813
ENSCAFG00000025063 (CD46)	0.306035	0.669636	0.280894	0.764252	0.254602
ENSCAFG00000025128 (TCRA)	0.0417386	0.368138	0.0637563	0.0206157	2.66978
ENSCAFG00000025174	1.39531	0.78891	0.644257	0.613698	0.964637
ENSCAFG00000025332 (GSTP)	5.54053	4.47978	2.26379	6.07468	4.3152
ENSCAFG00000025589 (FABP5)	0.229664	0.124501	0.137793	0.185931	0.264686
ENSCAFG00000028453 (LILRB3)	0.437679	1.81501	0.785102	1.08682	0.630796
ENSCAFG00000028464	0.128766	0.518561	0.206045	0.150298	0.582236
ENSCAFG00000028482 (CLEC4O)	0.0045915	0.0597028	0.0124577	0.00100733	0.405634
ENSCAFG00000028490 (PHGDH)	0.172217	0.191687	0.0715336	0.155051	0.239405
ENSCAFG00000028508 (CD59)	0.0360302	0.300638	0.0183437	0.0634614	0.0510744
ENSCAFG00000028589 (SELENOP)	0.643464	0.635292	0.406181	0.289576	0.590004
ENSCAFG00000028603 (CD33)	0.349407	0.79361	0.612452	0.302193	0.213646
ENSCAFG00000028692 (GSPT2)	0.0152143	0.0929256	0.0313855	0.00109321	0.627918
ENSCAFG00000028814	1.11368	1.69298	0.669725	2.08407	0.95346
ENSCAFG00000028912 (CD300H)	0.266108	0.509814	0.457485	0.268104	0.231424
ENSCAFG00000028936 (ARMC12)	0.0154308	0.0176762	0.0264743	0.00904798	0.0708514
ENSCAFG00000028940 (TARM1)	0.00332517	0.0526338	0.0194348	0.000856739	0.318856
ENSCAFG00000028980 (SIGLEC14)	0.00296022	0.0646716	-0.00216401	0.00338951	0.00682724
ENSCAFG00000028983	0.0545197	0.0600428	0.0542503	0.0638077	0.0427543
ENSCAFG00000029004 (GSTK1)	1.42191	2.1368	0.856371	1.4346	1.42059
ENSCAFG00000029103	0.0144636	0.0289233	-0.00986129	0.00901522	0.0198426
ENSCAFG00000029151 (CALM3)	2.84851	2.89136	2.26645	2.23635	2.82862
ENSCAFG00000029170 (GRAP2)	0.0232073	0.111039	0.100703	0.00477033	0.140254
ENSCAFG00000029248 (PPP1R14A)	0.0117467	0.277602	0.140093	0.0048941	-0.0112678
ENSCAFG00000029336 (ODF3B)	0.209852	0.514514	0.139261	0.135811	0.0665817
ENSCAFG00000029403 (TALDO1)	7.24548	11.268	5.80948	16.444	5.16069
ENSCAFG00000029422 (ARL17A)	0.324449	0.527561	0.480719	0.33845	0.576634
ENSCAFG00000029470 (S100A9)	0.0235711	0.544912	0.202945	0.00948571	0.0374225
ENSCAFG00000029493	0.00868841	0.711888	0.000839148	0.0131939	0.0213637
ENSCAFG00000029509 (MCEMP1)	2.29204	1.45116	1.32892	2.61504	2.6289
ENSCAFG00000029542	0.0181674	0.0262759	0.0161324	0.00171881	0.184861
ENSCAFG00000029553	0.151249	0.222227	1.21753	0.0683666	1.60121
ENSCAFG00000029660 (CHN1 )	0.0286263	0.0156491	0.035256	0.0395546	0.0407998
ENSCAFG00000029800	0.26634	0.33982	0.197799	0.286217	0.287416
ENSCAFG00000030080 (CD302)	2.6652	1.93607	1.32887	1.63139	2.23775
ENSCAFG00000030087 (PCLAF)	0.0438578	0.46914	0.0373691	0.0803717	0.0679608
ENSCAFG00000030095 (G0S2)	0.02316	0.159998	0.0717724	0.00103046	0.0232433
ENSCAFG00000030164	24.3849	19.6482	17.9319	16.899	19.511
ENSCAFG00000030258	0.0643694	0.638046	0.0640294	0.181794	0.281991
ENSCAFG00000030329	-0.000720433	0.0304956	0.00731405	6.08438e-05	0.0202437
ENSCAFG00000030449	1.42837	2.93423	1.17732	0.453229	1.39708
ENSCAFG00000030466 (LITAF)	3.38076	3.05787	2.43056	2.18955	2.26052
ENSCAFG00000030475 (NAGK)	0.34413	0.831702	0.301073	0.414492	0.2208
ENSCAFG00000030486	0.00171377	0.072561	0.00713451	-0.00107791	-0.00429615
ENSCAFG00000030657	0.00139787	0.222007	0.00810527	0.0025067	0.417267
ENSCAFG00000030793 (IFITM1)	0.00711799	0.140737	0.00686179	-0.0070052	0.25953
ENSCAFG00000030810	0.561635	0.851326	0.628074	0.329212	1.17837
ENSCAFG00000030829 (GART)	0.199252	0.999307	0.0876159	0.169954	0.34067
ENSCAFG00000030873	0.0223665	0.0245391	0.0142436	0.0128188	-0.00797361
ENSCAFG00000030875 (PHGDH)	0.167314	0.0851867	0.0580074	0.359178	0.263604
ENSCAFG00000030888	0.108417	0.435821	0.0248378	0.136678	0.132173
ENSCAFG00000031048 (ZNF84)	0.0153561	0.0276657	0.0126485	-0.000117394	0.0137804
ENSCAFG00000031155	0.0758728	0.0240393	0.0785167	0.0863898	0.0671502
ENSCAFG00000031222	0.0320089	0.213163	0.0834999	0.0101402	1.01471
ENSCAFG00000031225 (PCP4L1)	0.00383893	0.00063041	0.0108793	0.00163249	-0.00437706
ENSCAFG00000031306	0.020748	0.0451688	0.010904	0.00348076	0.0138904
ENSCAFG00000031478	1.45172	1.05751	1.04933	0.799353	1.04047
ENSCAFG00000031490	0.0282898	1.31861	0.0212242	0.0129231	0.0330854
ENSCAFG00000031564 (NUDT4)	0.320264	0.426077	0.393638	0.238849	0.505109
ENSCAFG00000031706 (FABP5)	9.96241	5.80634	8.49352	7.92278	5.93179
ENSCAFG00000031715	0.167212	0.735944	0.205856	0.211715	0.167042
ENSCAFG00000031733	0.00630371	-3.84135e-05	0.00139137	0.00278208	-0.00202567
ENSCAFG00000031753 (IGKC)	0.110554	0.943055	0.0921634	0.127983	0.10539
ENSCAFG00000031786	0.268311	1.73501	0.270742	0.313032	0.390451
ENSCAFG00000031806	0.130789	0.896309	0.151935	0.405259	0.1481
ENSCAFG00000031808	3.61525	7.07505	2.84874	2.32349	2.67961
ENSCAFG00000031841	1.49025	6.26434	2.04345	2.42241	1.67549
ENSCAFG00000031865 (SCARF1)	0.075132	0.410455	0.132329	0.0887564	0.0578367
ENSCAFG00000031869 (CCL23)	4.20734	3.73023	6.07127	5.86465	4.42132
ENSCAFG00000031923 (SP140)	0.00801858	0.0193298	0.00934985	-0.000264094	0.0667889
ENSCAFG00000031939 (TPSAB1)	0.00744781	0.123138	0.0338741	0.0248097	0.0657233
ENSCAFG00000032029	0.0601595	0.341746	0.0544144	0.0964601	0.122869
ENSCAFG00000032043	0.405501	0.766136	0.421478	0.602826	0.387989
ENSCAFG00000032057	0.000263193	-7.86391e-05	0.0010448	-0.00011309	-0.000321625
ENSCAFG00000032088 (CETN4)	0.01492	0.0822856	0.00856919	0.00923977	0.0202963
ENSCAFG00000032138	0.00880628	0.747178	0.0339021	0.00261624	0.00971802
ENSCAFG00000032162 (SIGLEC5)	0.00661465	0.0469768	0.0894742	0.0346405	0.0383682
ENSCAFG00000032173 (UPP1)	2.32353	4.75645	2.95008	5.67801	1.97165
ENSCAFG00000032259	3.56333	2.82794	0.916604	3.06646	2.39498
ENSCAFG00000032284	0.012112	0.140425	0.0285154	0.00683399	0.51324
ENSCAFG00000032358	0.121012	1.69163	0.153622	0.0777569	0.223335
ENSCAFG00000032576 (SPATA32)	0.0379411	0.431522	0.0452741	0.0377584	0.000893239
ENSCAFG00000032614 (CD300LD)	0.627193	0.848174	0.534341	0.344825	0.614242
ENSCAFG00000032631 (CD300A)	0.377374	0.683633	0.439368	0.491349	0.330443
ENSCAFG00000032762 (RPIA)	1.03275	1.04944	0.805635	1.24018	0.919837
ENSCAFG00000032764	0.19663	0.0911702	0.222308	0.0497025	0.371616
ENSCAFG00000032813	2.02208	3.74407	2.73595	1.77398	1.99822
ENSCAFG00000032830	0.014755	0.056614	0.0452033	0.00625061	0.0202082
ENSCAFG00000032876	0.433954	0.782383	0.2938	0.238865	0.351862
ENSCAFG00000033007	0.323077	0.192886	0.337596	0.124919	0.377994
ENSCAFG00000033183	0.354226	0.864798	0.650527	0.254575	0.542325
ENSCAFG00000033194	0.147822	0.880192	0.0944	0.304512	0.0665423
ENSCAFG00000033303	0.631537	0.706469	0.759301	0.253093	1.1468
ENSCAFG00000033646	0.0658453	0.297614	0.0523392	0.00900394	0.0354291
ENSCAFG00000033744	0.104542	0.0474733	0.0642293	0.00962171	0.0674903
ENSCAFG00000033874	0.390552	0.601992	0.1344	0.468283	0.409068
ENSCAFG00000033956	0.940918	2.31	1.19452	0.717919	2.35918
ENSCAFG00000034055	0.0840733	0.127544	0.0812848	0.0901458	0.00126819
ENSCAFG00000034243	1.0604	1.00087	0.740801	0.519843	0.861021
ENSCAFG00000034254	0.036921	0.0699634	0.00691853	0.0383583	0.00191841
ENSCAFG00000034344	0.0342755	0.0326431	0.00288894	-0.00355844	0.0382547
ENSCAFG00000034404	0.479369	0.374851	0.543283	0.185302	0.600879
ENSCAFG00000034414	0.068674	0.117796	0.0758287	0.0496265	0.0565038
ENSCAFG00000034474	0.487577	3.3312	0.751625	0.814522	0.612395
ENSCAFG00000034478	0.00202161	0.0184321	0.0310086	8.66745e-05	0.0454262
ENSCAFG00000034606	0.0212012	0.0760004	0.0256631	0.0316938	-0.00129256
ENSCAFG00000035151	0.568228	0.829695	0.463446	0.248822	0.72155
ENSCAFG00000035312	4.43854e-05	0.00400805	0.00109855	7.82952e-05	0.0166131
ENSCAFG00000035346	0.243348	0.21391	0.100688	0.231099	0.203738
ENSCAFG00000035432	0.329462	0.418908	0.299606	0.185376	0.243157
ENSCAFG00000035535	0.0990417	0.0890419	0.0825515	0.0998736	0.0800768
ENSCAFG00000035591	0.34157	0.78805	0.341378	0.17878	0.433179
ENSCAFG00000035674	0.0409657	0.038338	0.0113943	0.0712516	0.0328597
ENSCAFG00000035705	0.00471736	0.10693	0.00310856	0.000632911	0.189564
ENSCAFG00000036003	0.0299688	0.0480081	0.0401168	0.0345397	0.0489532
ENSCAFG00000036393	0.0903794	0.149536	0.113862	0.0740672	0.0982805
ENSCAFG00000036579	0.118939	0.0116024	0.0603078	0.028354	0.0828582
ENSCAFG00000036667	0.00787479	0.00582884	0.0360238	0.00175017	-0.000570441
ENSCAFG00000036996	0.122582	0.259172	0.198157	0.377283	0.167889
ENSCAFG00000037020	0.0330593	0.0456411	0.00278589	0.0033812	0.0313729
ENSCAFG00000037043	0.446662	0.359522	0.120217	0.245871	0.504774
ENSCAFG00000037073	0.00880259	0.0529449	0.0256523	0.0559297	0.0144111
ENSCAFG00000037086	13.6362	9.32722	3.04025	6.20074	10.2911
ENSCAFG00000037131	0.00358858	0.173671	0.00768589	0.00107504	0.225614
ENSCAFG00000037206	0.119148	0.259733	0.0637588	0.0748176	0.0268666
ENSCAFG00000037315	0.0333499	0.0127963	0.0524063	0.0332571	0.0556756
ENSCAFG00000037468	0.0207363	0.00961982	0.00958776	0.00203316	0.0288693
ENSCAFG00000037735 (TMSB4X)	482.958	326.326	424.852	256.003	461.289
ENSCAFG00000037923	0.139695	0.247323	0.0529694	0.202532	0.0921736
ENSCAFG00000038206	1.52625e-05	0.000379266	-0.000941621	-3.72405e-05	0.0499705
ENSCAFG00000038244	0.777775	0.764618	0.690382	0.373864	0.833063
ENSCAFG00000038374	0.0909059	0.434138	0.0694732	0.0465153	0.0649033
ENSCAFG00000038402	0.851608	0.845614	0.505487	0.34786	0.726606
ENSCAFG00000038417	0.12047	0.688996	0.0365317	0.0735895	0.111142
ENSCAFG00000038558	0.0098952	0.27416	0.0228311	0.00953778	0.0690868
ENSCAFG00000038699	0.00152189	0.0307448	0.0160045	0.000339065	0.0448726
ENSCAFG00000038767	0.0347059	0.0721665	0.0309946	-0.0130085	0.069385
ENSCAFG00000038969	-0.00185801	-0.00107284	0.00500239	-0.00513595	0.0464666
ENSCAFG00000039384	0.00700832	0.00786452	0.000866122	0.000262776	0.00219466
ENSCAFG00000039476	0.00142209	0.0927535	-0.00224681	-6.638e-05	-0.00273452
ENSCAFG00000039505	0.072782	0.074394	0.022386	0.129135	0.0897868
ENSCAFG00000039561	0.0865428	0.195786	0.0603563	0.00606981	0.0766488
ENSCAFG00000039683	0.0261819	0.055966	0.0611361	0.00556855	0.0257109
ENSCAFG00000039737	0.0127712	0.0615017	0.0428561	0.0183686	0.0411385
ENSCAFG00000039936	0.113231	0.221966	0.0340278	0.102289	0.0783219
ENSCAFG00000040053	0.46358	1.72219	0.565357	0.303697	0.414093
ENSCAFG00000040144	0.0184802	0.168856	-0.000480302	0.0350307	0.0029118
ENSCAFG00000040186	0.00104372	0.00208126	0.00383573	-0.000406439	0.0139111
ENSCAFG00000040266	0.522093	0.536383	0.350215	0.394317	0.354971
ENSCAFG00000040380	0.127543	0.102515	0.0883605	0.0333176	0.111374
ENSCAFG00000040531	0.542385	2.4186	0.73673	0.700559	0.598703
ENSCAFG00000040749	0.0180461	0.0782601	0.104276	0.0182561	0.0091357
ENSCAFG00000040772	0.0495222	0.048186	0.0643786	0.0134627	0.0529409
EPB41L1	0.00625323	0.00079243	0.00523416	-8.73251e-05	0.0228228
EPB41L3	0.384966	0.645669	0.216411	0.579976	0.230919
EPCAM	0.00862819	0.0068694	0.00187285	-0.00226587	0.0018361
EPRS	0.447232	0.564739	0.299063	1.07257	0.622556
ERBB2	0.0141859	0.0245432	0.00121218	0.0336729	0.00227933
ERP29	0.575735	0.532485	0.466393	1.00044	0.715556
ESAM	0.180211	0.388373	0.127533	0.175076	0.14655
ESCO2	0.000153526	0.138749	0.000360015	0.000735761	0.000213735
ESRP1	0.107776	0.0815835	0.0598003	0.243152	0.182318
ETFDH	0.142954	0.190884	0.162361	0.217188	0.223448
ETS1	0.0476426	0.703372	0.119025	0.0220059	4.62886
ETS2	0.260175	0.37675	0.454054	0.101322	0.421852
ETV3	0.117254	0.120171	0.215698	0.0462338	0.341755
ETV5	0.014438	0.00640327	0.0691208	-0.00184097	0.00378334
ETV7	0.0781464	0.0719535	0.0969375	0.00386731	0.0583264
EVI5	0.672875	1.02225	0.650498	0.64953	0.624191
EXOC4	0.394053	1.29918	0.361798	0.364521	0.508842
EXPH5	0.0843343	0.240116	0.0883422	0.0356328	0.0934843
EZH2	0.0375458	0.265289	0.0193023	0.0942527	0.0339784
EZR	0.566325	0.821997	0.83842	0.952488	1.0975
F5	0.0848968	0.142391	0.0959366	0.553619	0.181057
FABP3	0.0205878	0.0196387	0.0456098	0.0399076	0.117825
FADS1	0.454112	0.65867	0.288458	0.667377	0.304317
FAM107A	0.0107856	0.0325015	0.0333796	0.0118945	0.00441438
FAM111B	0.701927	0.847749	0.722919	0.439413	0.556782
FAM114A1	0.179783	0.306992	0.333047	0.113697	0.219569
FAM122A	0.0314156	0.0157673	0.0274937	-0.00136583	0.0382691
FAM129A	1.00035	1.31486	4.43424	0.843398	2.67476
FAM135A	0.113713	0.297319	0.0529631	0.110382	0.0574737
FAM149A	0.00454861	0.0596417	0.0345023	4.43468e-05	0.00116551
FAM171B	0.00542385	0.0479069	0.00889861	0.00870848	0.0785021
FAM185A	0.0646104	0.178208	0.0698084	0.00780163	0.0766204
FAM206A	0.0836748	0.112009	0.243494	0.0529789	0.0777369
FAM208A	1.00715	2.32265	0.472009	1.96052	0.969059
FAM20C	0.354438	0.61737	0.271151	0.348204	0.329324
FAM213B	0.00670163	0.0267376	0.0511016	0.000376149	0.279282
FAM227B	0.0121577	-0.000963835	0.0229258	0.0124275	-0.00829159
FAM234B	0.0222108	0.0347456	0.024923	0.0119408	0.0126233
FAM3D	0.00406357	0.0286863	0.000600678	0.000460485	0.000244595
FAM45A	0.0759207	0.0812075	0.0715679	0.0105751	0.0625238
FAM46A	1.49181	2.86109	0.884202	1.33981	1.21048
FAM49A	0.0521812	0.194976	0.242686	0.0378804	0.104591
FAM69A	0.00500887	0.0186396	0.0501345	0.00940755	0.0168067
FAM83D	0.0064875	0.0350628	0.0177034	0.0414812	0.00046699
FAM96A	2.70782	1.8566	2.88658	1.33819	2.07956
FANCD2	0.00996932	0.0162712	0.0240897	-0.000548392	0.0533419
FASLG	0.0116463	0.0735339	0.00339078	0.00601359	0.258216
FBLN2	0.355635	0.584074	0.315277	1.11139	0.66166
FBP1	0.0594208	0.449226	0.320589	0.12539	0.0468293
FBP2	0.0107177	0.00352023	0.0376924	-0.00312035	0.0226707
FBXO27	0.00313733	0.00115653	0.0960659	0.000657792	0.00732944
FBXO5	0.0120852	0.12463	0.00193685	0.033892	-0.000523743
FCER1A	0.000829282	0.0267444	0.000965793	-0.00106639	0.0509004
FCER1G	3.14583	2.25507	3.04365	2.83559	2.56798
FCER2	0.00132866	0.00393516	0.158374	-0.000134478	0.168815
FCGR1A	0.854038	0.461338	1.27459	1.91159	0.535495
FCGRT	0.642163	0.725105	0.335911	1.71353	0.727882
FCMR	0.0561537	0.101799	0.0130476	0.146393	0.0590755
FCRLA	-0.000323839	0.0987696	-0.000472662	-7.50643e-05	0.000542456
FDFT1	0.268238	0.516659	0.261099	0.385294	0.327717
FDPS	0.452251	1.66771	0.502998	2.00598	0.646837
FES	0.388507	2.45688	0.552442	1.09763	0.473845
FGD2	0.612559	2.79903	0.963225	0.425968	0.557834
FGD4	0.110943	0.0797908	0.141739	0.166819	0.109698
FGF1	0.570886	0.494111	0.0957374	0.638204	0.476056
FGF10	0.738931	0.362854	0.51325	0.473072	0.546672
FGF9	0.281795	0.30918	0.0658866	0.0946956	0.193493
FHL1	0.0916514	0.0584448	0.0135199	0.019498	0.0914354
FHL3	0.511611	0.718311	0.960095	0.490164	0.463551
FILIP1L	0.308554	0.725769	0.200243	0.233748	0.354713
FKBP11	1.49658	1.39223	1.54882	1.44549	1.10253
FLNB	0.162234	0.232091	0.0756859	0.264071	0.114021
FLT3	0.00437687	0.0754596	0.0303102	0.00890751	-0.0052009
FMNL2	0.277797	0.250894	0.153022	0.23196	0.232483
FN1	0.332474	1.20546	1.9101	0.515026	0.53834
FNBP1	0.511726	0.767203	0.929934	0.357188	1.2855
FNIP2	1.02735	1.0741	0.983535	0.910963	1.00951
FOLH1	0.581954	0.860048	0.156428	1.14336	0.490433
FOLR2	10.0003	9.71865	6.04558	23.5412	6.87451
FOS	0.454042	1.38307	0.982214	0.435054	0.535219
FOSB	0.098256	0.162711	0.195446	0.106883	0.208537
FOXP4	0.0877799	0.179502	0.0645606	0.0395171	0.0905282
FRMD6	0.082532	0.130047	0.16429	0.00280137	0.0856838
FRRS1	0.0984567	0.349233	0.0149515	0.0203657	0.13085
FSCN1	0.00633598	0.284986	0.0140585	0.0106177	0.0201226
FSTL1	3.09258	1.72414	1.87329	2.83991	3.08689
FTH1	260.764	183.904	195.534	124.156	197.035
FTH1.1	13.2888	7.33246	9.40167	5.59402	10.0096
FTL	1.44851	1.13389	0.712356	0.718217	1.17711
FUCA1	9.58638	6.9331	6.64439	13.3415	6.11127
FUOM	0.345657	0.232164	0.113216	0.322752	0.410734
FUS	0.305008	0.516916	0.348518	0.625198	0.370739
FUT7	0.07039	0.187186	0.0991103	0.120022	0.0715368
FUT8	0.150244	0.147651	0.276116	0.131052	0.148177
FXYD1	0.306275	0.953568	0.496041	0.295176	0.257992
FXYD6	0.265641	0.316407	0.524886	0.162736	0.183879
FYN	0.00873392	0.131345	0.0332021	0.00952531	0.881407
GABARAPL2	2.69454	2.61136	2.97116	2.32385	3.79155
GABBR1	0.0957532	0.573503	0.0389332	0.0267563	0.0495451
GADD45A	0.497142	0.950184	0.495458	0.372904	0.50073
GADD45B	0.700546	0.773084	0.609678	1.14696	0.790744
GALK1	0.425036	0.83797	0.783894	0.452892	0.617127
GALNT1	2.60058	2.06779	2.0473	2.43503	1.94646
GALNT18	0.0360205	0.122979	-0.00280011	0.0696565	0.0150203
GALNT3	0.00205479	0.101634	0.0520116	0.00104794	0.0369094
GARS	0.234443	0.441609	0.345695	0.435392	0.618917
GAS2L1	0.606986	0.393888	0.797351	0.407379	0.433792
GATA3	0.00741353	0.0477979	0.0200489	0.000568399	0.777803
GBP5	0.00584346	0.105225	0.092867	0.00876725	0.498098
GBP6	0.0796705	0.316586	0.20075	0.236137	0.0661432
GCA	0.0625686	0.0754986	0.0259014	0.115172	0.0413517
GCAT	0.0171864	0.00667419	0.000419187	0.017037	0.0136348
GCSAM	0.00471589	0.0131299	0.00442028	0.00112853	0.00131614
GGH	12.0875	7.65009	10.6854	10.3467	9.96173
GIMAP4	0.345331	0.691154	0.590123	0.638803	0.652496
GIMAP7	0.208809	0.681351	0.233983	0.437537	0.580236
GINS4	0.0483949	0.160105	0.0586859	0.0880718	0.0311806
GLDN	0.297202	0.414221	0.320022	0.26572	0.379067
GLIPR1	1.16739	1.02767	1.48358	1.3378	1.32888
GLRX	7.71812	4.35845	5.01803	2.98095	7.55529
GM2A	0.0650042	0.0831982	0.136229	0.0451916	0.0538866
GMNN	0.232824	0.281707	0.256567	0.2522	0.0968192
GMPPB	0.0739554	0.247783	0.0652515	0.0677844	0.0275548
GNG11	1.53388	1.38671	1.34013	0.789992	1.20888
GNG12	0.0070758	0.0250002	0.0132547	0.0012121	0.00326236
GNG4	0.00308604	-0.00159604	0.00828684	0.00802844	0.183951
GNG5	2.75081	2.40015	2.99364	1.81457	2.62038
GNGT2	0.249501	1.55269	0.508804	0.258614	0.315691
GOLM1	0.0191403	0.0577724	0.0178139	0.0479892	0.0448012
GP9	-0.000856033	0.0445389	0.101313	0.00470015	0.00358639
GPAM	0.443702	0.419748	0.26492	0.375123	0.379815
GPAT3	0.501077	0.422417	0.481024	0.416374	0.610308
GPATCH1	0.0543685	0.11185	0.0854921	0.0153594	0.0678787
GPD1	0.236049	0.386633	0.0288455	0.651623	0.156867
GPNMB	25.7416	22.9745	14.1489	60.9241	20.0924
GPR155	0.128164	0.587255	0.246494	0.0508402	0.194856
GPR171	0.0021938	0.432245	0.0576321	0.00145608	0.325021
GPR183	0.00862586	0.0262866	0.0427721	0.00246274	0.0194964
GPR84	0.00442147	0.00103731	0.0430436	0.00290053	0.0223542
GPX1	36.0958	22.1247	41.3251	20.5667	32.2337
GPX2	0.0361604	0.132316	0.0171677	0.135127	0.00933673
GRAP2	0.00403779	0.117166	0.00549569	0.00620846	0.440872
GRINA	1.39779	1.75687	1.4987	1.19605	1.59353
GRK3	0.0225582	0.14314	0.0313093	0.0411954	0.0582092
GRK5	0.0427133	0.14977	0.0517239	0.131442	0.384146
GRN	0.423391	0.896042	0.446386	1.2804	0.314599
GSAP	0.211316	0.782155	0.239687	0.19198	0.234377
GSG1L	0.0183691	0.0580181	0.00964073	0.0349905	0.00302026
GSN	0.136208	0.662	0.358442	0.202356	0.0763395
GSTM3	0.0175541	0.95047	0.0183163	0.0428885	0.0168389
GTF3C4	0.0103952	0.00817525	0.0190564	0.0227122	-0.00326082
GTSE1	0.00413394	0.00384289	0.000640622	0.0321237	0.0197341
GUSB	1.49216	2.04601	1.4965	3.08798	1.38252
GYPC	0.508002	0.345999	0.401728	0.414957	0.965279
GZMA	0.0039618	0.0951372	0.0369573	0.00496311	0.35231
GZMB	0.0763892	0.483916	0.0922836	0.02894	2.64617
GZMK	0.0216845	0.0426986	0.0138443	0.00857664	0.378139
H2AFJ	0.562835	0.394199	0.494893	0.51056	0.482398
HACD1	0.178319	0.633915	0.135242	0.231495	0.174554
HACD2	0.0888095	0.0623937	0.0516404	0.0235077	0.0648811
HACD4	0.240864	0.223715	0.254894	0.0542553	0.191208
HADH	0.373539	0.277837	0.18053	0.339549	0.43165
HAS2	0.108444	0.0450256	0.121179	0.0653034	0.0858672
HAT1	0.151766	0.297209	0.18139	0.521562	0.19938
HAUS8	0.0640307	0.198318	0.104607	0.118594	0.184169
HAVCR1	0.0286546	0.481241	1.2714	0.119558	0.136554
HBEGF	0.11817	0.198862	0.211853	0.0475366	0.193434
HCK	0.198089	0.519274	0.216235	0.597809	0.0979276
HEATR5A	0.493981	0.563894	0.316685	0.651824	0.563355
HEBP1	2.5624	2.21776	1.95776	1.20561	2.36181
HEBP2	0.00101324	0.0163653	0.0127642	-0.000425649	0.00214449
HECTD2	0.0588073	0.103416	0.0891993	0.0266414	0.0804192
HELLS	0.0347228	0.0341963	0.0116058	0.00437217	0.112916
HERPUD1	0.536048	1.256	0.718267	1.34516	0.957095
HEXB	3.2227	3.02075	2.56087	9.84829	2.97946
HEY1	0.00130091	0.0226871	0.00382493	0.000101158	0.00018326
HGF	0.0788956	0.090308	0.0962955	0.105933	0.0833641
HIP1	0.48323	0.88228	0.26047	0.427513	0.729863
HIST1H1C	0.209153	0.257651	0.0763021	0.0919559	0.208791
HIST2H2AC	0.0571975	0.0593055	0.190001	0.0541928	0.0820854
HJURP	0.00321756	0.0354098	0.000266499	0.000793266	0.000993239
HK2	0.0869087	0.226724	0.0451134	0.0721012	0.0697226
HK3	0.327436	1.51019	0.262504	0.668047	0.246407
HLA-DRB1	52.017	57.5322	61.8569	227.081	41.3676
HLF	0.00977555	0.0349533	0.00138379	0.00472911	0.304873
HM13	0.267213	0.846681	0.427061	0.813184	0.497598
HMGA1	0.521909	0.489001	0.628693	0.311796	1.07856
HMGB2	1.04638	1.62052	0.596687	0.855922	1.64743
HMGB3	0.00452819	0.000662696	0.00890241	0.000306462	0.00168353
HMGCR	0.435576	0.875129	0.344519	0.452703	0.50389
HMGN2	6.39134	6.44217	3.81323	2.56096	5.08111
HMGN3	0.0304248	0.0727904	0.117658	0.020774	0.228649
HMMR	0.0615874	0.153758	0.0977603	0.104539	0.112973
HMOX1	1.99647	2.34455	1.47043	3.69296	1.58755
HNRNPDL	0.171819	0.245947	0.252474	0.244866	0.298989
HOMER3	0.0877372	0.262678	0.128387	0.136809	0.13105
HOOK2	0.034009	0.0834314	0.0444746	0.0706095	0.0463847
HOXB7	0.133283	0.0366563	0.027316	0.0785966	0.182424
HPCAL1	1.99271	2.44075	3.19294	1.49294	1.98168
HPCAL4	0.0454525	0.171901	0.694539	0.0963303	0.166475
HPN	0.00059656	0.00413475	1.63444e-05	6.04795e-05	6.18162e-05
HPSE	1.49028	1.67354	1.56813	1.40252	1.19778
HR	0.00285761	0.0474207	0.00239653	0.0360857	0.000609432
HRH4	0.114473	0.229182	0.0097222	0.0621078	0.17371
HSD17B12	1.30702	0.837315	0.898937	2.23565	0.854853
HSH2D	0.00165093	0.0208397	-0.000422014	0.000401301	-0.00234893
HSP90AA1	1.98392	5.16279	2.1213	11.9101	2.12462
HSP90B1	2.57212	3.32248	3.14778	9.27158	2.55539
HSPA5	0.128736	0.441439	0.263224	0.649195	0.332651
HSPB1	8.7426	6.2889	7.73007	12.0684	6.38092
HSPB8	0.011938	0.143252	0.00328803	0.00894404	0.031187
HSPH1	0.732923	1.32042	1.43109	1.29005	0.897995
HTRA1	0.322675	0.479012	0.199257	0.135427	0.458271
HVCN1	0.344851	0.39032	0.22008	0.428305	0.343743
HYAL1	0.0237949	0.173696	0.0601911	0.0741502	0.0672826
HYAL3	0.0497543	0.0760662	0.0380106	0.0446256	0.0853974
HYOU1	0.331119	0.750842	0.386386	0.259131	0.459379
ICAM1	0.880741	0.969905	1.22355	0.458616	0.765264
ICOS	0.01173	0.258618	0.0283273	0.00351367	0.424793
IDH2	0.0816768	0.248121	0.150862	0.172261	-0.0197327
IDNK	0.323874	0.704771	0.170157	0.216908	0.337182
IDO1	0.00536485	0.829852	0.0814271	0.00277448	-0.00253835
IDS	1.60953	1.35482	3.24622	1.01822	1.5153
IFI30	6.00852	8.22053	6.29878	9.87179	4.63384
IFI44	0.164096	0.417444	0.180403	0.348374	0.148993
IFI44L	0.352117	1.47641	0.27959	0.690059	0.514182
IFIH1	0.209779	0.242571	0.122833	0.336306	0.220492
IFIT1	0.117942	0.199267	0.0950787	0.189483	0.0188034
IFIT2	0.289352	0.484325	0.252604	0.362054	0.263048
IFNLR1	0.0304606	0.0637148	0.0278276	0.0348999	0.047766
IGF2R	0.490418	0.711466	0.54169	0.850283	0.865792
IGFBP4	0.133651	0.0110389	0.0396515	0.22433	0.0999458
IGFBP6	0.0191638	-0.000196166	0.103546	0.00652914	0.0498932
IGFLR1	0.110951	0.454068	0.228764	0.114229	0.367049
IGSF6	0.28564	0.351602	0.146199	0.308383	0.133309
IKZF4	0.19812	0.299644	0.0545415	0.195563	0.160577
IL10	4.81918	11.0144	2.80011	4.72442	4.11111
IL12RB2	0.000850117	0.0058187	0.00024876	2.96026e-05	0.105586
IL15	1.29014	1.2056	0.71771	0.848306	0.80152
IL17RC	0.00326715	0.000108906	0.000181268	0.000354406	-0.000205599
IL18	1.1619	3.98514	1.53659	1.02479	0.767191
IL18BP	0.0393981	0.489994	0.510778	0.0487016	0.5262
IL18RAP	0.00442557	0.021595	0.0645722	0.00552284	0.0777002
IL1A	0.0421129	0.0971484	0.0864227	0.0040971	0.0315386
IL1B	0.0221523	0.000614346	0.0315633	0.00423668	-0.00337333
IL1R2	0.0119376	0.0584776	0.174018	0.0396095	0.00988059
IL1RL1	-5.02662e-05	0.0045251	0.00658673	7.22462e-05	0.0780302
IL1RN	1.85514	1.10489	3.44499	1.18101	2.02278
IL21R	0.0155461	0.0431924	0.0698388	0.0611595	0.132074
IL22RA2	0.0163363	0.011482	0.00742284	0.00150858	0.0581481
IL27	0.0155109	0.0535947	0.00603024	0.0378944	-0.0102284
IL2RA	0.0207441	0.105287	0.0274624	0.00434573	0.0764875
IL2RB	0.0174668	0.176477	0.0229353	0.00750511	0.915325
IL2RG	0.246407	0.57287	0.334499	0.429632	0.488037
IL4I1	0.00713168	0.156113	0.0130349	0.111075	0.0223313
IL6ST	0.288247	0.532809	0.296007	0.153047	0.230659
IL7R	0.00571618	0.0828418	0.0844859	0.011766	0.288149
IMPACT	0.210206	0.454924	0.14883	0.132147	0.219703
IMPDH2	0.863356	1.01346	0.916618	0.692504	1.22344
INCENP	0.0884493	0.433324	0.0789512	0.192337	0.101115
ING2	0.474936	0.301024	0.432662	0.202121	0.408494
INHBA	0.0766509	0.0956166	0.123123	0.0364106	-0.00166373
INSIG1	0.479952	0.81128	0.268748	0.528522	0.717904
IPO11	0.302931	0.494911	0.363917	0.129903	0.719877
IQCG	0.0297689	0.0466673	0.0131669	0.0624311	0.0287736
IQCJ-SCHIP1	0.017425	0.102848	0.077885	0.0101858	0.0122216
IQGAP3	0.00303705	0.000174697	0.00287734	-0.0026736	-0.00122936
IRF1	0.542663	0.753404	0.68332	0.495686	0.759705
IRF4	2.62141	3.72461	1.63033	1.94945	2.39719
IRF8	0.560237	1.00196	0.606175	0.53026	0.774146
IRS2	1.40602	1.7235	0.719242	0.995814	1.15455
ISCA1	1.51046	0.557016	1.30942	0.738444	1.63699
ISG15	0.202301	0.388641	0.187755	0.112016	0.0509632
ISG20	0.15861	0.542434	0.396271	0.115257	0.812344
ISPD	0.04571	0.1406	0.010817	0.113774	0.0883215
ISYNA1	0.0683358	0.14587	0.0966808	0.0371692	0.0289313
ITGA4	0.0395532	0.765633	0.691485	0.0321594	0.625443
ITGA5	0.873667	2.68555	1.79518	0.964843	1.05836
ITGA6	0.0632931	0.0305454	0.0314723	0.172528	0.210791
ITGAM	0.0112638	0.0559848	0.151646	0.00592185	0.0471891
ITGAV	1.39064	1.2754	1.83431	1.69882	1.58803
ITGAX	0.297398	0.832529	1.1238	0.422803	0.618324
ITGB1	0.853844	1.25513	1.44254	1.81467	2.05612
ITGB5	0.0284565	0.0145213	0.0601724	-0.00273124	0.0152229
ITGB7	0.0767207	0.81004	0.137312	0.26982	0.861812
ITK	0.00284928	0.0917805	0.0225789	-0.00420723	0.369041
ITM2B	0.516101	0.665906	0.641891	0.774594	0.601909
ITM2C	0.342725	0.448539	0.574268	0.426921	0.927144
ITPK1	0.0343406	0.0362701	0.0549287	0.0429175	0.0281119
IVD	0.1303	0.204226	0.0988769	0.119429	0.310909
JAG1	0.228729	0.683623	0.12793	0.270977	0.235917
JAK3	0.058583	0.355657	0.14684	0.031114	0.100527
JAML	0.0316611	0.354298	0.130447	0.12224	0.374815
JCHAIN	1.03418	2.49251	0.790257	0.736201	1.03369
JPT1	2.4857	2.24613	1.88692	2.00851	2.66591
JUN	0.263429	0.176442	0.311183	0.231297	0.429808
KARS	2.39504	1.98985	2.29927	1.69617	2.50529
KCNK13	0.0103289	0.0180889	0.0415639	0.0100123	0.0357821
KCNK2	0.187004	0.213915	0.0961913	0.262982	0.121876
KCNK6	0.146233	0.184391	0.252957	0.0517946	0.225599
KCTD1	0.0297462	0.0407808	0.0170214	0.0124775	0.0425071
KDELR3	0.0300382	0.00282401	0.0194963	0.0102679	-0.0117072
KDSR	0.609375	0.557627	0.550128	0.606682	0.694043
KIF11	0.00368541	0.058388	-0.000127746	0.0788332	-0.00336029
KIF14	0.000692238	1.1457e-05	0.000150253	2.80903e-05	3.48509e-05
KIF15	0.00314256	0.0228463	0.000291741	0.0233679	0.00173774
KIF18A	0.0299746	0.0766205	0.0104337	0.135536	-0.00220665
KIF20B	0.132464	0.228541	0.0519249	0.0908766	0.105938
KIF22	0.00180881	-0.000171988	0.000241687	-1.23544e-05	0.000254112
KIF23	0.00112743	0.0346618	-0.00331229	0.0314079	-0.000321014
KIF2C	0.0168952	0.00771036	0.00181862	0.00737847	0.020583
KIF5C	0.0107664	0.0568327	0.0146287	0.00240474	0.128542
KIFC1	0.00768561	0.00572995	0.00709622	0.0104664	0.0197962
KIT	0.0356793	0.441666	0.0132604	0.0377456	0.0191633
KITLG	0.00831365	0.0590367	0.00048675	0.000640898	0.018641
KLF11	0.488454	1.12705	0.642415	0.281085	0.279111
KLF3	1.04654	1.53979	1.46257	0.909103	1.36422
KLF5	0.0012002	0.0977262	0.000827525	0.00156628	0.00012303
KLHDC1	0.0207891	0.0315665	0.00871094	0.0207972	0.0270252
KLHL8	0.0337794	0.084729	0.0935534	0.00447253	0.106778
KLRB1	0.0099813	0.0678527	0.0102553	0.000232782	0.128121
KLRD1	0.0156483	0.254589	0.0388267	0.00468011	0.192852
KLRG1	0.538472	0.60673	0.690826	0.715999	0.955556
KLRK1	0.00962808	0.158688	0.022947	0.0018564	0.3756
KMO	0.3238	0.982266	0.411972	0.405684	0.287743
KNL1	0.0105913	0.0672418	0.00156648	0.0962417	0.0510164
KNTC1	0.154118	0.295351	0.0227434	0.298377	0.126392
KRT19	0.0167798	0.532257	-0.000847501	0.0410416	-0.000252308
KYNU	0.269792	0.956719	0.518764	0.276805	0.168395
L3MBTL1	0.0321327	0.0428931	0.0317511	0.020856	0.00175839
LAD1	0.000503086	0.0542386	0.00503772	5.84784e-05	0.000861862
LAG3	0.0295997	0.155029	0.0010549	0.178209	0.0435967
LAMP1	0.402876	0.311086	0.343743	0.605366	0.477531
LAMP2	1.20101	1.04633	0.896592	3.5584	0.928976
LAP3	0.0295615	0.000793077	0.0300939	0.0453856	0.0134763
LAPTM4A	0.272192	0.179856	0.278775	0.472378	0.240601
LATS2	0.690047	0.538561	0.320085	0.356231	0.629364
LBH	0.0277438	0.0208908	0.0211339	0.0192635	0.0215463
LCAT	0.116074	0.30451	0.104661	0.268633	0.13929
LCK	0.0300581	0.167454	0.0464768	0.00317218	1.48263
LCN2	0.0103227	0.0367977	0.00578374	0.0446248	-0.00435432
LCP1	1.35639	2.8209	2.16537	4.81425	1.94992
LDHB	0.423354	0.349013	0.212334	1.0503	0.352438
LDLR	0.271591	0.780071	0.220179	0.139653	0.484678
LDLRAD3	0.0145265	0.0164163	0.0193557	0.00395541	0.0206842
LDLRAP1	0.294243	0.465407	0.149722	0.279062	0.413082
LEF1	0.00216556	-0.000768639	0.000268328	7.85673e-05	0.000431376
LFNG	0.400035	0.666031	0.735149	0.259378	0.865363
LGALS1	19.5081	25.8036	18.4585	26.5763	18.4555
LGALS3	18.5062	13.3864	14.5945	28.9397	12.1992
LGALS9	0.932108	2.20441	0.927552	1.16137	0.822954
LGALSL	1.27748	1.03391	0.357042	0.763247	0.918486
LIMA1	1.98356	1.76171	0.709997	2.24906	1.90573
LIMCH1	0.316422	0.406994	0.180122	0.194627	0.499496
LIPA	4.34663	3.14502	3.20473	7.16706	3.49289
LMAN1	0.197754	0.230649	0.161224	0.736937	0.158889
LMNA	5.0352	8.43592	11.8653	12.089	5.91717
LMNB1	0.0717471	0.277565	0.205498	0.163894	0.1325
LMO1	0.194402	0.135757	0.198335	0.10858	0.227607
LMO4	0.479271	1.36399	0.764611	0.383147	0.642045
LMO7	0.00412028	0.111305	-0.000107046	0.0332808	0.000945069
LMTK2	0.180732	0.349603	0.21585	0.272358	0.170971
LOXL1	0.00243005	0.00315765	0.000720434	0.00140258	0.12176
LPAR3	0.333537	0.709967	0.189571	0.209547	0.210842
LPAR6	0.0593531	0.499397	0.2787	0.0576864	0.0351686
LPCAT1	0.579493	0.768688	0.638667	0.76178	0.64357
LPCAT4	0.0275238	0.0985066	0.0102209	0.00803857	0.0827863
LPGAT1	0.311082	0.671287	0.570408	0.518774	0.448535
LPIN2	0.0966246	0.166711	0.0594292	0.0898628	0.135049
LRG1	0.020872	0.0597698	0.0393004	0.0130079	0.00948102
LRIF1	0.66498	0.304153	0.696925	0.520711	0.840986
LRIG1	0.0308116	0.134207	0.00426289	0.00853235	0.0069839
LRMDA	1.61694	0.76425	0.962991	1.17829	1.07494
LRP1	3.18373	3.9049	2.74638	5.4516	2.69702
LRPPRC	0.188452	0.518636	0.216884	0.324503	0.266793
LRRC1	0.0398609	0.0505133	0.0263645	0.00195963	0.144554
LRRC19	0.302965	1.46994	0.0865354	0.4054	0.144948
LRRC75B	0.00238191	0.0367503	0.00229209	1.09345e-05	0.0831919
LRRFIP2	0.563336	0.450299	0.551346	0.438226	0.607317
LRRK1	0.0776656	0.30137	0.080458	-0.00159296	0.100872
LRRK2	0.0425687	0.536072	0.0580249	0.230506	0.0414173
LSP1	5.12695	7.6993	4.78037	8.83943	4.80051
LSR	0.010082	0.127254	0.0379642	0.0805011	-0.00485529
LTA4H	0.823874	2.18916	1.10754	2.49265	1.03968
LTB	0.0140574	0.0467222	0.023314	0.000430745	0.417878
LTBP1	0.00232296	0.00150864	0.00737243	0.00911732	0.101961
LTF	0.035501	0.0519938	0.0280387	0.0999858	0.0207386
LURAP1L	0.00143696	0.0841261	-0.000173936	1.24776e-05	5.946e-05
LY86	0.0907483	0.15921	0.122708	0.0772082	0.0495286
LY96	1.00317	1.57944	0.866163	1.23332	0.731427
LYZ	18.2437	13.4452	50.1458	23.9054	19.3853
M6PR	1.79589	1.96719	1.85682	2.20039	1.78628
MACO1	0.15633	0.412631	0.105501	0.156707	0.29967
MAD2L2	0.383425	0.327598	0.91672	0.109605	0.420572
MAFF	0.0983713	0.104928	0.227555	0.110549	0.0988031
MAGED2	0.129683	0.250394	0.101587	0.409433	0.140919
MAGI3	0.0557994	0.0765343	0.00511549	0.0514287	0.156277
MAGIX	0.299176	0.466645	0.392137	0.230319	0.445888
MAMDC2	2.18072	1.7942	1.95135	3.07619	1.96094
MAMLD1	0.0503876	0.0192557	0.107477	0.0315096	0.0166117
MAN1A1	7.36627	5.34519	4.11968	6.48486	6.16784
MANF	1.15352	1.30513	1.67128	1.33894	1.47595
MAP2	0.00368984	0.045337	0.0779556	0.0316085	-0.00080351
MAPK1	0.423664	0.415905	0.88567	0.515982	0.653416
MAPK13	0.546159	0.879502	1.20452	0.394972	0.451192
MAPK15	0.000775871	-0.00148692	0.0156017	-0.000161147	0.0800189
MAPK8IP3	0.0404293	0.0335159	0.0324132	0.0674245	0.0987259
MARCO	1.1075	2.09665	0.483806	4.81765	0.835059
MASTL	0.012231	0.0508424	0.0121577	0.000313874	0.00318715
MATK	0.362113	0.516133	0.485794	0.322571	0.395347
MBNL2	0.76886	0.500294	0.467389	0.778866	0.93085
MBOAT7	0.367844	0.928153	1.10673	0.748582	0.632507
MCCC1	0.20911	0.527883	0.165155	0.136657	0.240973
MCM2	0.0177971	0.038104	0.00492985	0.0244646	0.0400917
MCM3	0.0499181	0.178179	0.0515151	0.0529471	0.192979
MCM4	0.0908308	0.269625	0.144606	0.222738	0.182299
MCM5	0.00247862	0.0596376	-0.000238084	0.0638875	0.00994878
MCM6	0.159804	0.393856	0.157543	0.361056	0.327661
MCOLN3	-0.000204664	0.0265231	0.0141198	-0.000102738	0.0316122
MCU	0.0663785	0.0864311	0.131855	0.0752209	0.0635176
MCUB	0.210123	0.422453	0.717944	0.161462	0.524763
MDH1	1.11159	1.81886	0.944248	3.80248	1.01412
ME1	0.760187	0.568257	0.103034	0.724383	0.638454
ME2	0.66841	0.425889	0.570665	0.370239	0.870481
MEF2C	0.0178445	0.411722	0.490803	0.0111701	0.0669028
MELK	0.0024071	0.0107181	0.00969043	0.00741736	0.0199621
MET	0.131942	0.187583	0.10493	0.197043	0.112089
METTL18	0.156116	0.206496	0.118633	0.0733683	0.106956
METTL7A	0.0181032	0.130883	0.106982	0.00911429	0.17946
MFHAS1	0.405355	0.310465	0.264963	0.33882	1.04481
MFSD6	0.0194256	0.115326	0.0137342	0.0469199	0.0107247
MGARP	0.0283224	0.0654377	0.0152551	0.00533779	0.0139501
MGAT4B	1.34022	0.726646	1.73216	0.633366	1.45092
MGLL	2.86516	1.52731	2.64673	1.94603	3.00714
MGST1	7.15596	5.27827	2.61268	6.55711	5.19578
MGST3	2.06607	1.58373	1.68708	4.4215	2.05411
MICAL2	0.117595	0.259917	0.212528	0.266134	0.305434
MICALL2	0.0192713	0.030794	0.0107791	0.0331149	0.0410461
MID1	0.109813	0.36042	0.0309581	0.0193108	0.114728
MID2	0.032791	0.00117492	0.00662224	0.0526123	0.0477123
MIIP	0.0610776	0.133953	0.0820899	0.0660411	0.0931938
MILR1	1.02655	1.23015	1.46592	1.55994	0.818125
MIPOL1	0.0441205	0.0527714	0.0174291	0.0134774	0.029673
MIS18A	0.00787389	0.0460696	0.000939917	0.00493308	0.0132802
MIS18BP1	0.13725	0.341214	0.0917097	0.196478	0.206291
MITF	2.23643	4.34497	1.88448	2.23589	1.8977
MLEC	0.500311	0.657361	0.574513	0.413374	0.521326
MLF1	0.176082	0.110115	0.16869	0.171747	0.051365
MLLT3	0.0012323	0.157883	-0.000738178	0.0013148	0.263552
MMD	2.02691	1.12015	0.515955	0.956516	1.94133
MMP12	0.0747166	0.236694	1.05746	0.135299	0.369544
MMP14	2.36694	2.74972	3.24247	3.19549	2.14799
MMP2	0.0168413	0.0122395	0.116112	0.000926959	0.0953597
MND1	0.00220288	0.0133163	-0.00580322	0.0107936	-0.00575961
MNDA	0.637313	1.69795	0.546975	1.79552	0.978479
MOB3B	0.3449	0.469211	0.16346	0.289198	0.349638
MORF4L2	0.0360117	0.00712055	0.0324306	0.00195191	0.021948
MOSPD2	0.611523	1.14909	0.886772	0.972895	0.555282
MPP7	0.0142698	0.0216787	0.0243443	-0.000728346	0.168667
MRC1	7.26588	9.86502	7.11391	12.4129	5.85829
MRC2	0.0981446	0.383095	0.24137	0.145084	0.140363
MRPL17	0.772565	0.434208	0.689662	0.457291	0.587866
MS4A2	0.0106818	0.0322458	0.0886349	0.0191753	0.0440251
MS4A7	0.487936	0.590346	0.763385	0.676795	0.427738
MSR1	4.45827	6.81401	2.92111	6.61877	2.50625
MSRB3	0.00698852	0.0363689	0.0452254	0.00633966	0.0293327
MT1X	6.86983	9.03822	1.32616	7.13875	8.89829
MT2A	8.51646	12.3694	1.63577	7.27381	2.90593
MTERF3	0.160941	0.418771	0.188272	0.316502	0.207042
MTFR2	0.00640013	0.0105537	0.0142063	-0.000634292	0.013412
MTMR4	0.352788	0.753271	0.387806	0.100743	0.40129
MUC20	0.147378	0.427723	0.196381	0.247063	0.299199
MUC5B	0.000868067	0.00332966	0.00204036	-9.82829e-05	-0.000470617
MX1	0.104889	0.380789	0.0824825	0.284689	0.113065
MX2	0.154316	0.452143	0.179386	0.127643	0.109929
MXD1	0.0844448	0.328272	0.193381	0.0979374	0.222941
MXI1	0.100106	0.0881552	0.190126	0.0909726	0.105597
MYBL1	0.00267803	0.0246063	0.00191141	0.000389258	0.0472815
MYBPC2	0.342802	0.528664	0.0719448	0.859107	0.3705
MYCBP	0.200913	0.3491	0.11664	0.239592	0.268455
MYCT1	0.0451822	0.00410854	0.0156386	0.0346159	0.026301
MYL9	0.0158659	0.11055	0.063186	0.0120708	0.0172675
MYLIP	0.679941	0.872375	0.506883	0.593698	0.757432
MYO1B	0.00292865	0.0610422	0.0886851	0.0180991	0.0085281
MYO1C	0.438899	0.315687	0.485671	0.512814	0.477794
MYO1E	0.0470642	0.0617088	0.0550199	0.0425642	0.0284386
MYO5A	0.512461	0.560909	0.390483	0.562428	0.746116
MYO5C	0.00813185	0.000648995	0.0113411	0.00114679	0.0399233
MYO6	0.00297345	0.00182431	0.000572053	0.000266895	0.0286358
MYOF	0.618253	0.690694	0.574372	0.70348	0.583459
MZB1	0.000968943	5.7509e-06	-0.000439084	-3.36335e-05	0.000122331
NAA16	0.117064	0.354654	0.129693	0.0675001	0.161202
NAA25	0.0365461	0.104065	0.0213368	0.162144	0.000928411
NAGA	0.529133	1.08132	0.457602	0.713667	0.499867
NAMPT	0.685426	1.03191	1.28236	0.68971	0.824878
NANS	0.826071	0.922118	0.925112	1.68426	0.949873
NAPSA	0.0149495	0.528735	0.0214217	0.00544357	0.00416236
NAXE	1.01959	1.17741	0.963642	1.24216	1.13093
NCALD	0.00165579	0.0222974	-0.00106003	4.58505e-05	0.0290942
NCAPD2	0.0647021	0.211961	0.0366561	0.0219875	0.116746
NCAPD3	0.0521237	0.411512	0.0831605	0.0642964	0.128926
NCAPG	0.00100723	0.00378142	0.000727299	-0.00118943	0.000114724
NCAPG2	0.018083	0.200917	0.0630059	-0.00221094	0.03731
NCAPH	0.0356823	0.117901	0.0348237	0.0229756	0.0313114
NCF4	0.883564	1.33834	0.541172	2.3045	0.804576
NCOR2	0.0260312	0.00172047	0.057449	0.0683172	0.0451642
NCR3	0.0356887	0.0249002	0.0295218	0.015735	0.0693391
NDC80	0.00291125	0.0143993	-0.000641961	0.0401678	8.75705e-05
NDRG1	0.476005	0.570257	0.907712	0.444649	0.646877
NECTIN1	0.00510412	0.0585082	0.0724955	-0.00540009	-0.00342994
NECTIN2	0.0937358	-0.00156176	0.0281567	0.190012	0.0287633
NEDD4	0.147147	0.552616	0.11026	0.274995	0.240328
NEDD9	0.457917	0.611317	0.361955	0.2594	0.60445
NEK2	0.000722606	0.060782	0.0264468	7.01487e-05	0.0109798
NEMP2	0.0249569	0.0839646	0.0242229	0.00544292	0.0762846
NENF	1.56274	0.598552	1.32549	0.84315	1.68028
NEURL3	0.00101291	-0.00229073	-0.00217147	0.00313243	-0.00112444
NFATC2	0.706156	1.58533	1.2872	0.423881	2.626
NFE2	0.245531	0.0931596	0.297568	0.288649	0.386238
NFKB1	0.334834	0.646782	0.470478	0.33875	0.393496
NFKBIA	1.36259	2.62687	1.36077	2.19221	1.73774
NFKBIZ	0.228355	0.919339	0.254282	0.200289	0.339833
NINJ1	1.85924	1.76246	1.45697	0.884884	1.74471
NINL	0.032486	0.0914447	0.00660842	0.0582624	0.0138267
NIPAL2	0.00424208	0.0369573	0.000588641	0.0336367	0.0107963
NLRP3	0.541112	1.16845	0.944883	0.713606	0.635704
NOL8	0.276537	0.436082	0.235217	0.214263	0.429807
NOXA1	0.0715601	0.148474	0.0572488	0.0788679	0.0493098
NPAS1	0.0573786	0.182812	0.0662194	0.0366549	0.00350394
NPC2	10.2165	8.592	10.5999	10.0301	7.99388
NPL	0.480173	0.419584	0.248543	0.487501	0.34816
NQO2	1.36984	0.916767	1.03382	0.834678	1.33795
NR1H3	0.35928	0.398882	0.231054	0.701883	0.269487
NR4A1	0.0359193	0.151154	0.102083	0.0856554	0.0669523
NR4A2	0.0071294	0.0105561	0.0439539	0.014411	0.0856426
NRG1	0.0128264	0.0340568	0.190182	0.00863033	0.0595044
NRL	0.0643731	0.102361	0.0815699	0.00120032	0.173906
NRP2	1.43517	1.44416	1.00483	1.7032	1.6015
NRXN2	9.05326e-05	0.094786	-0.0018576	-0.000989008	-0.000124722
NSD2	0.0277745	0.000519241	0.00789532	0.0110033	0.102347
NSUN5	0.0478312	0.147219	0.0696787	0.0682395	0.0923263
NT5DC2	0.0258514	0.0598147	0.0345295	0.00898605	-0.013568
NTN4	0.00837186	-0.000402437	-1.64975e-05	0.00180238	0.00512937
NUAK1	0.33105	0.680779	0.276903	0.185095	0.278505
NUCKS1	1.47465	1.86164	1.38421	1.55831	1.68175
NUDT1	0.108544	0.101171	0.0781709	0.283616	0.1384
NUDT14	0.556528	0.423744	0.323487	0.270191	0.524462
NUF2	0.000653433	0.00396788	0.000720114	7.12272e-05	0.00145557
NUP210	0.171109	0.425779	0.207919	0.247049	0.422648
NUPR1	0.141565	0.124025	0.0814475	0.0928914	0.211334
NUSAP1	0.026162	0.0306493	0.0356942	0.0151354	0.0887174
OAS1	0.336454	0.785742	0.301929	1.05443	0.206225
OAS2	0.965992	0.94396	0.912766	1.67122	0.765238
OASL.1	0.0552495	0.23821	0.0755719	0.186076	0.325217
OAZ3	5.4033	3.40489	1.6646	2.51814	3.99631
OCIAD2	0.00766872	0.111804	0.0294848	0.0331716	0.0682398
ODF2	0.131257	0.554979	0.123093	0.262714	0.170337
OGFRL1	1.30028	1.29374	1.48654	1.08839	1.25474
OLR1	0.0259242	0.0283409	0.0719547	0.0170984	0.05523
OOEP	0.011065	0.0125876	0.00305016	0.000947566	0.00407092
ORC6	0.00226571	0.0031316	0.00171683	0.00547703	0.00195703
OSER1	0.64071	0.663643	0.626445	0.668953	0.640747
OSM	0.0850897	0.204987	0.0878433	0.131554	0.0242521
P2RX4	0.409691	0.382321	0.502827	0.425881	0.535573
P2RY14	0.00601562	0.0552385	-0.0111547	-0.00309223	0.0149939
P4HA1	2.12829	3.36406	1.66203	2.4045	2.05358
PACSIN1	0.178983	0.317221	0.184196	0.126546	0.219886
PACSIN2	0.447606	0.624883	0.522951	0.555384	0.614226
PADI2	0.0471102	0.204001	0.151365	0.0287599	0.132875
PAFAH1B3	0.557335	0.624829	0.484249	0.39525	0.362149
PAK1	0.0401736	0.0569903	0.0952158	0.0973353	0.108901
PALLD	0.0153002	0.00104667	0.0759554	0.00128899	-0.00204356
PAM	0.00518102	0.0611606	0.0216068	0.0173799	-0.00400987
PANX1	0.146658	0.131221	0.0827612	0.144101	0.127512
PAQR8	0.0114318	0.0633019	0.0151235	0.00255656	0.178103
PARD3B	0.194538	0.107013	0.0600882	0.0807922	0.416913
PARP1	0.147236	0.296581	0.23182	0.128859	0.306574
PARP14	0.193719	0.317139	0.159315	0.162954	0.0825301
PARP2	0.0759392	0.104506	0.0808346	0.0140155	0.0515254
PARP3	0.123943	0.386794	0.0863431	0.124381	0.0737658
PARPBP	0.00285858	7.24507e-05	0.00700711	-4.84012e-05	0.0235858
PBX3	0.0731534	0.167217	0.0935392	0.0488207	0.113674
PCBD2	0.925219	0.585175	0.615767	0.390282	0.557159
PCCB	0.173638	0.275951	0.178492	0.827605	0.196015
PCK2	0.96784	1.74378	0.762071	1.57873	0.876758
PCNA	0.0299971	0.0267038	0.0111004	0.0257396	0.0331618
PCYOX1	0.0134563	0.000603813	0.0119297	0.0169155	-0.00529216
PDCD1LG2	0.149461	0.905185	0.158626	0.150874	0.042393
PDCD6	0.0242065	0.00155883	0.0415508	0.0106966	0.0551999
PDE4A	0.051076	0.0876443	0.0869399	0.0342492	0.0925207
PDE4B	0.271026	0.806831	0.286206	0.100381	0.821346
PDE7B	0.144922	0.276255	0.128511	0.18632	0.205659
PDGFA	0.137821	0.264146	0.280952	0.0554303	0.146995
PDGFB	0.109074	0.122761	0.284322	0.0598949	0.327048
PDIA4	0.568891	0.923073	0.719899	1.8665	0.682696
PDK4	2.0149	2.48772	1.65337	2.06967	1.56547
PDLIM1	7.38826	4.07882	2.52004	5.97131	5.94142
PDLIM4	0.345132	0.85439	0.301855	0.266533	0.377577
PDPK1	0.0385931	0.0197295	0.0446818	0.0206989	0.0614379
PDPN	1.19614	0.863107	0.858386	0.703911	1.01352
PDXK	5.23557	8.19081	4.36113	3.93603	4.48733
PECAM1	0.52194	0.519473	0.226659	0.677832	0.625879
PEMT	0.813174	0.820388	0.533234	0.558208	0.863948
PEPD	12.0501	7.64505	5.39463	7.96554	9.65975
PERP	0.00636613	0.237288	0.000667429	0.000345892	0.0253854
PFKFB2	0.603717	1.36902	0.307438	0.431302	0.558933
PFKFB3	0.909244	2.68893	0.391665	1.2203	0.81891
PFKP	0.761207	1.38982	1.32926	1.69855	0.743415
PGD	2.12961	2.65516	2.79227	3.43477	1.91229
PGP	0.499255	0.542078	0.574388	0.502435	0.532961
PGS1	0.279136	0.622787	0.288917	0.353788	0.354167
PHACTR1	0.155992	0.262007	0.416578	0.158952	0.264743
PHF10	0.567758	0.644059	0.822974	0.559352	0.744762
PHF19	0.0422528	0.0281056	0.0324607	0.0250743	0.0316122
PHLPP1	0.188162	0.251101	0.118501	0.199869	0.253418
PHLPP2	0.0574916	0.268133	0.0742019	0.00780463	0.0709949
PI3	0.00231522	0.0354469	0.0307996	0.0897839	-0.00267291
PIK3AP1	0.712078	2.68957	0.504221	0.607212	0.597769
PIKFYVE	0.278548	1.02954	0.345422	0.107503	0.454282
PIR	0.0418259	0.0598922	0.0780301	0.0344547	-0.00227894
PKIB	0.322452	0.613317	0.380212	0.0425156	0.460416
PLA2G15	0.502176	0.777322	0.198867	0.898411	0.400137
PLA2G4A	0.263009	0.721542	0.378444	0.371296	0.0981473
PLA2G7	0.603686	1.13425	0.962609	1.28972	0.608668
PLA2R1	0.0148453	0.120159	0.0111011	0.0710118	0.0310364
PLAC8	0.0484273	0.360232	0.0515251	0.0373643	1.33873
PLAU	0.0398395	0.177745	0.257686	0.0489664	0.0212896
PLBD1	1.32212	0.941635	1.37344	4.62919	0.919435
PLCB1	0.0622447	0.115312	0.0127924	0.000965997	0.0118539
PLCB4	0.0015692	0.0786273	0.0100761	-9.76376e-07	0.0196594
PLD3	1.90365	3.63254	1.38101	9.44721	1.5102
PLD4	0.0106916	0.516506	0.169354	0.077017	0.0213249
PLEK2	0.0792423	0.0947609	0.18494	0.0591671	0.124399
PLEKHA5	0.135277	0.447188	0.132775	0.119978	0.0813067
PLGRKT	0.64695	0.43344	0.550904	0.36394	0.415035
PLIN2	1.66102	1.97114	1.62544	3.54947	1.68235
PLK4	0.00924183	0.0502788	0.000838736	0.00106715	0.0169701
PLOD2	0.00104803	0.0127264	0.0309343	0.00937975	0.0203019
PLOD3	0.464157	0.510174	0.58916	1.15518	0.622639
PMEPA1	1.07733	1.22366	1.28389	0.504863	1.134
PMM1	0.417045	0.625019	0.337306	0.585209	0.509037
PMP22	0.00718842	0.100175	0.14136	0.00364374	0.0218033
PNPLA2	0.994188	0.881063	0.571335	1.02344	1.07583
POC1A	0.0659743	0.0995335	0.0816006	0.1014	0.0319913
PODNL1	0.00140593	0.06904	0.010176	0.000933562	0.000432865
POLA1	0.0591871	0.0538822	0.0611845	0.0722521	0.0594615
POLA2	0.426806	0.379561	0.0973747	0.297494	0.228046
PON2	0.0884583	0.0936119	0.00555915	0.0733431	0.0624781
POR	0.398005	0.656584	0.325413	1.33087	0.2848
POU2AF1	0.00136909	0.0619749	-0.000180931	-0.000409006	-0.000106743
PPARD	1.33768	2.77825	1.10063	1.28005	1.2217
PPARG	2.15826	3.87349	0.847323	4.4501	1.33057
PPFIBP1	0.113671	0.0664564	0.0670785	0.123375	0.131138
PPIB	2.57328	1.19177	2.59032	3.70655	2.41661
PPIC	0.0349885	-0.00374859	0.0186787	0.0472145	0.0364241
PPM1H	0.191046	0.259603	0.17153	0.170325	0.164642
PPM1J	0.00766199	0.207023	0.0403951	0.0441554	-0.00154728
PPM1N	0.0682633	0.28443	0.0549257	0.0315546	0.11125
PPP1R13L	0.0445872	0.0822836	0.00674514	0.0417329	0.039676
PPP1R16B	0.00300118	0.0335325	0.00743801	0.00165136	0.279766
PPP1R9A	4.19207e-05	0.0766976	0.00437115	-1.16072e-05	0.00104472
PRC1	0.00491297	0.00572848	0.00718165	0.000112862	0.000645136
PRDM1	0.051969	0.272304	0.146764	0.0640354	0.279964
PRDM15	0.110323	0.371933	0.183239	0.0840595	0.302611
PRDX1	0.601672	1.10498	0.532446	1.79562	0.608167
PRDX2	0.0223107	0.166436	0.101984	0.0214603	0.0232855
PRDX4	0.115505	0.15075	0.164949	0.150924	0.390462
PRDX6	0.470999	0.906812	0.507046	0.5925	0.399681
PRKCB	0.00945954	0.0482025	0.00946509	0.00557148	0.0468456
PRKCH	0.151778	0.26965	0.040362	0.0952376	0.60465
PRKCI	0.00242723	0.00754332	0.0140743	-0.00149394	0.00864161
PRKX	0.112775	0.409606	0.650265	0.0901955	0.328458
PRRG2	0.0137975	0.0805318	0.0346751	0.0224575	0.0329382
PRSS22	0.260184	0.621441	0.111122	0.287284	0.10397
PRSS57	0.085579	0.330194	0.534813	0.0717197	0.155774
PRUNE2	0.00243122	0.0549593	0.0163013	0.00573821	0.16261
PSAP	0.14768	0.174718	0.129102	0.551237	0.19407
PSCA	0.000532928	0.0473134	-0.000769424	-0.000845376	0.0556412
PSEN2	0.264078	0.42173	0.108869	0.405942	0.191904
PSMB5	1.76592	2.42433	1.9725	3.6715	1.7173
PSMC2	0.298143	0.4817	0.290091	1.21797	0.291829
PSMD1	0.529741	0.659185	0.591337	1.28846	0.771908
PSMD14	0.35698	0.975026	0.567871	0.943628	0.419137
PSME2	1.69197	2.7388	1.60505	2.54524	1.31257
PSTPIP2	4.61967	5.887	2.67034	2.68073	3.35141
PTBP1	0.99939	2.36558	1.37301	0.697832	1.72039
PTGDR	0.00328569	0.00261616	0.00204156	0.000190481	0.0587451
PTGFRN	0.561599	0.488729	0.463502	0.487326	0.709018
PTGR1	2.81815	3.60395	2.18284	6.90425	2.72371
PTGS1	0.308823	0.357543	0.138754	0.329532	0.260282
PTH2	0.569281	1.99966	0.168677	0.706633	0.362642
PTPN21	0.265286	0.156785	0.181843	0.121782	0.268526
PTPN4	0.0216464	0.185869	0.00621963	0.029044	0.1292
PTPRK	0.0380018	0.0404648	0.0136663	0.0755501	0.0259584
PUS1	0.553596	0.307676	0.438261	0.522281	0.623473
PUS7	0.05021	0.271914	0.148639	0.0151669	0.122715
PWP1	0.190937	0.18757	0.151848	0.437873	0.207846
PXDC1	0.174683	0.304723	0.186357	0.112742	0.101457
RAB10	0.73404	1.02674	0.879769	0.604367	0.548344
RAB11FIP5	0.597284	0.438315	0.362849	0.420082	0.437411
RAB20	0.810379	0.700612	0.846595	0.801993	0.882149
RAB27A	0.1512	0.37223	0.146055	0.139443	0.779367
RAB29	0.356968	0.455146	0.220986	0.246331	0.615187
RAB3IL1	0.242167	0.252227	0.285686	0.268446	0.147463
RAB5A	0.0421301	0.0452307	0.0609336	0.0560997	0.0426722
RAB8B	0.128469	0.0857364	0.0925739	0.0915075	0.121862
RAB9A	0.992122	0.835778	0.886907	0.456822	0.851699
RACGAP1	0.053506	0.143465	0.0160659	0.00999158	0.0380653
RAD18	0.0406316	0.0365219	0.0190442	0.00885398	0.0508166
RAD21	0.672504	0.811822	0.661942	0.654972	0.944263
RAD51	0.00709321	0.11608	0.00140112	0.00191922	0.0355195
RAD51AP1	0.00624875	0.000791672	0.00267629	0.00740436	0.00901539
RALA	0.73079	0.883467	1.07769	0.678572	0.977869
RANBP1	0.928209	1.44865	0.834597	1.12048	1.39036
RANBP10	0.00592311	0.0111812	0.00789488	0.0199255	0.0371945
RAP2A	0.688391	0.728262	0.570831	0.44979	0.733833
RAPGEF2	0.0513795	0.264029	0.073635	0.0313616	0.0289875
RARRES2	1.9573e-05	-0.000501766	0.00213503	-0.000842601	0.0399857
RASAL2	0.448818	0.622827	0.25663	0.252516	0.440412
RASGEF1B	0.61316	0.785077	0.627889	0.557829	0.679223
RASGRP1	0.0147619	0.133724	0.0170324	0.00114939	0.289553
RASGRP2	0.121795	0.114989	0.061572	0.0713225	0.190167
RASSF4	0.309019	0.13405	0.261538	0.208428	0.232853
RBBP8	0.153165	0.155796	0.287289	0.355493	0.40355
RBM20	0.0233478	-0.00032991	0.0206494	0.0168652	0.0670594
RBM47	2.55453	2.42792	1.95203	1.90553	2.26432
RBP4	0.645424	0.167763	0.471084	0.911596	0.933283
RCAN1	0.0846342	0.141997	0.0416225	0.124089	0.0823373
RCAN2	0.0021373	0.152533	0.00888945	-0.000867483	0.21018
RCC1	0.0440748	0.0579361	0.0530079	0.0896678	0.0924758
RCL1	0.655921	0.605583	0.312018	0.669491	0.634437
RDH16	2.44777	2.50251	0.626584	3.86058	1.91773
REEP3	0.944509	0.770237	0.857634	0.535436	1.14866
REL	0.128809	0.298856	0.2048	0.0805174	0.21685
REM1	0.00712605	0.00014127	0.00227102	0.00783257	0.0403276
RENBP	0.0185172	0.0646826	0.0116773	0.196388	0.0647665
RETN	0.515969	0.265824	0.264594	0.175795	0.354192
RF00003.3	0.00442756	0.0662987	0.0160175	-0.000480793	0.0215223
RFC4	0.144417	0.234295	0.100751	0.120327	0.27626
RFTN1	0.012335	0.0848032	0.0371003	0.0213533	0.386682
RFX2	0.384083	0.841466	0.605153	0.244908	0.609282
RGL1	0.0428475	0.0797797	0.0458312	0.0326083	0.0510375
RGS1	0.32125	1.10524	0.894512	0.404593	0.661967
RGS10	18.3111	18.9319	10.1834	10.604	13.2951
RGS18	1.2246	2.54995	1.90004	1.06696	1.20299
RGS19	2.1832	1.66958	2.25968	1.20482	3.038
RGS2	0.227734	0.83512	0.689849	0.264979	0.356685
RHBG	0.138923	0.138497	0.138307	0.0575661	0.183686
RHOU	0.0615626	0.0277331	0.0521593	0.0495098	0.0353911
RIN2	0.721069	0.944748	0.737802	0.58679	0.823809
RNASEH2B	0.814537	0.41844	0.554014	0.476245	0.925373
RNASEH2C	0.287508	0.271621	0.461186	0.200922	0.437796
RNASEK	9.6844	7.60415	10.7828	8.14048	8.74088
RND1	0.00643528	0.0253529	0.00998216	0.00347567	0.00105883
RND3	1.35075	1.7288	0.577281	1.05732	1.14787
RORA	0.0742348	0.0918287	0.0177606	0.0146109	0.647228
RPA3	0.194658	0.139669	0.209255	0.0920801	0.220066
RPN2	0.749162	1.00338	0.632925	3.63941	0.671155
RPS6KA4	0.285556	0.875534	0.547054	0.32342	0.299291
RRAD	0.00050473	0.0180634	0.000713996	-0.000398197	-0.000569974
RRAGD	0.59167	0.369845	0.646529	0.333766	0.544151
RRBP1	1.30437	2.1546	1.07061	1.86884	1.41498
RREB1	1.4247	1.94726	1.42585	1.10809	1.15524
RRM1	0.140584	0.437456	0.0897783	0.369454	0.0891214
RSAD2	0.0350276	0.0574535	0.0242642	0.0061347	0.0450108
RTL5	0.112418	0.116592	0.0578707	0.0635921	0.113986
RUNX2	0.00770471	0.18973	0.0244915	0.00108248	0.341069
RUNX3	0.280365	0.344935	0.92167	0.158122	0.612737
RXFP1	0.0158188	0.0819475	0.0687167	0.0443754	0.0163431
RXRA	1.20172	1.20042	1.03103	1.45843	1.1918
RYR1	0.0229279	0.0304735	0.0273396	0.00231902	0.000440506
RYR2	0.408438	0.777374	0.150562	0.733395	0.262524
S100A12	0.0595327	0.270179	0.269283	0.0397134	0.0413171
S100A13	0.554503	0.375673	0.432271	0.31086	0.368102
S100A16	0.00059792	0.0601618	9.37513e-05	-2.10732e-05	0.00111836
S100A2	0.108696	0.0587327	0.0677317	0.0393866	0.269097
S100A4	10.0967	20.2498	14.761	13.0649	28.2505
S100A8	0.113449	0.304791	0.119695	0.0586325	0.159081
S100P	19.0613	15.5455	13.0365	13.0473	13.9924
SAA1.1	0.0817795	0.199251	1.4931	0.478597	0.817214
SAMD1	0.132684	0.33624	0.15936	0.127252	0.256637
SAMD9L	0.635326	3.13959	0.624153	0.809795	0.453691
SAMHD1	0.149804	0.422451	0.218566	0.330824	0.148313
SAMSN1	0.438609	1.21145	0.633327	0.789407	0.612672
SAT1	28.0155	25.8031	17.3358	14.8337	21.2482
SAT2	0.520899	0.484386	0.144519	0.467714	0.357125
SCARB2	0.221009	0.123879	0.102365	0.330459	0.143147
SCD	1.56094	0.931479	0.833731	1.82361	1.26414
SCEL	0.818901	1.20824	0.205822	0.625269	0.722848
SCG3	0.0661314	0.0131574	0.0598976	0.0732878	0.228728
SCG5	0.000434097	-0.00177432	0.00141829	5.06242e-05	0.095528
SCGB1A1	0.253133	3.07957	0.189711	0.723365	0.224785
SCLT1	0.131873	0.0854454	0.119244	0.0632447	0.0763924
SCPEP1	3.89664	4.67539	3.21381	9.59299	3.29294
SCTR	0.0143701	0.0574745	0.0301981	0.00473763	0.0264082
SDC1	0.000560628	0.0598615	-2.9605e-06	2.48881e-05	-0.000159308
SDC2	1.81479	1.3837	1.39087	2.11168	1.83858
SDC3	0.0980798	0.0524333	0.303656	0.112483	0.160811
SDC4	0.902935	0.940226	0.906686	0.737547	0.608015
SDF2L1	3.36527	3.04972	3.54487	2.38387	3.95796
SDR42E1	0.239842	0.217659	0.0570967	0.205712	0.158701
SEC11C	5.04346	4.23538	4.31234	2.85581	5.90057
SEC14L4	0.00334079	0.19035	-0.00312816	0.00390536	0.0227401
SEC61B	5.85725	4.74053	7.32212	3.44549	6.61437
SELENBP1	0.00508528	0.00104233	0.00246157	0.00537451	0.00140917
SELL	1.07166	1.47358	0.740633	1.29279	0.778175
SELP	0.0717177	-0.000114848	0.0172718	0.219243	-0.00671713
SELPLG	0.452779	1.30445	0.431868	0.559425	0.576016
SEMA4A	0.0561254	0.367539	0.162258	0.0862371	0.144762
SEMA6C	0.0202936	0.0221118	0.0227945	0.010155	0.0627712
SEMA7A	0.147985	0.664205	0.134982	0.383791	0.165287
SEPT08	0.232437	0.284569	0.17444	0.218559	0.232867
SEPT11	0.514742	0.67174	0.236141	1.16668	0.573236
SERINC2	0.0436509	0.0105017	0.0265105	0.0411921	0.0424764
SERPINA1	9.54014	8.69226	7.78166	21.7733	7.36404
SERPINB1	0.454582	0.926601	0.957629	0.600899	0.738166
SERPINB10	1.36301	2.36567	0.649591	1.92988	1.10323
SERPINB2	0.0449311	0.140203	0.136977	0.283535	0.00725677
SERPINB6	0.80018	1.18688	0.550742	0.847582	0.504163
SERPINB8	0.71684	1.91726	0.759421	1.42649	0.674405
SERPINB9	0.443544	1.9482	1.05171	0.346651	1.18611
SERPINE2	0.00158741	0.0139007	0.000227909	4.48556e-05	-0.00198801
SERPING1	0.0258312	0.0189796	0.0211548	0.0577255	-0.00284236
SERPINI1	0.00116781	0.0237682	0.0128976	0.000240737	0.00823538
SESN1	0.447254	1.87563	0.247396	0.506072	0.895993
SETD3	0.0943372	0.0776871	0.0559722	0.100154	0.119656
SFMBT2	0.00298495	0.0452439	0.0263431	0.0027496	0.0823838
SFTPC	0.0400909	10.9286	0.0204186	0.0591437	0.0252324
SFTPD	0.000118846	0.209251	-0.000363723	0.0305961	-0.000328916
SGK1	0.103594	0.386241	0.270244	0.0783357	0.130437
SGMS1	1.321	2.2278	2.41993	1.08801	1.62855
SGO1	0.00224174	0.0361028	0.00141371	0.00209499	7.4147e-05
SGO2	0.124199	0.443057	0.0997125	0.132694	0.179289
SGPL1	1.26291	1.29083	1.34969	1.26745	1.34448
SGSM2	0.0718339	0.0889382	0.0267032	0.0122589	0.0581784
SH2D1A	0.00845934	0.0560744	0.0273528	0.00228554	0.44583
SH2D2A	0.0148084	0.0775247	0.0227593	0.0132899	0.431019
SH2D4A	0.630446	0.568347	0.303012	0.514642	0.455075
SH3BGRL	0.0786847	0.0824339	0.069943	0.062234	0.0724282
SH3BP1	0.366359	1.04493	0.553079	0.126836	0.551925
SH3D21	0.0140655	0.00468556	-0.000209624	0.00487299	-0.00302357
SH3YL1	0.00372624	0.10765	0.00398885	0.00406365	0.0204852
SHC4	0.011009	-0.00126117	-0.000550651	0.00511561	-0.00230151
SHCBP1	0.000448915	0.0746345	-0.000103148	-0.000600918	-1.37385e-05
SHISA2	0.0038199	0.0124225	0.0144866	0.00292825	0.000428926
SHROOM1	0.0749712	0.21436	0.0231075	0.0163038	0.0546673
SHTN1	1.01343	1.37725	0.982254	0.911546	0.680938
SINHCAF	0.066365	0.176377	0.0902321	0.0108318	0.0349715
SIPA1L2	0.287981	0.377947	0.112735	0.202523	0.327058
SKA2	0.0633732	0.322743	0.0796534	0.0312427	0.127977
SKAP1	0.0148304	0.104011	0.0287436	0.00804559	1.16512
SKAP2	0.943713	0.982876	1.62865	1.15869	0.991577
SLA2	0.00243248	0.00677821	0.0016425	-0.000578138	0.179427
SLAMF7	0.112468	0.349123	0.223687	0.259623	0.23974
SLAMF9	0.0236634	0.219767	0.448295	0.0550795	0.149874
SLC11A1	0.0436877	0.109979	0.083183	0.201823	0.0632871
SLC15A2	0.520028	0.588974	0.0501413	0.706393	0.365541
SLC16A6	0.131076	0.19064	0.278623	0.170072	0.30598
SLC16A9	0.0749326	0.163425	0.00695104	0.0584319	0.0912822
SLC19A2	0.0356853	0.0199827	0.0453699	0.00465441	0.0403681
SLC1A4	0.00472135	0.000676578	0.0100068	0.0255818	0.18402
SLC20A1	3.15687	4.32292	3.37634	3.12005	3.36542
SLC25A21	0.0171481	0.113404	0.0027952	0.00349854	0.0503575
SLC25A26	0.328129	0.359659	0.0892475	0.372578	0.351746
SLC25A5	2.29808	2.91584	2.13437	4.61559	2.68572
SLC29A1	4.48734	5.20689	5.04366	7.76682	5.0633
SLC2A1	0.0139812	0.0260058	0.193896	0.0538703	0.0827997
SLC2A5	0.0398424	0.094279	0.128892	0.0871778	0.0387523
SLC30A1	2.48474	1.98846	1.67188	2.49989	2.54883
SLC31A1	0.931761	0.677545	0.504535	0.527847	1.00397
SLC35B1	0.520216	0.682021	0.521291	0.872828	0.471305
SLC35C2	0.393537	0.719595	0.490131	0.313225	0.366425
SLC35F2	0.217501	0.290557	0.13377	0.286467	0.177842
SLC37A2	1.1245	1.12465	1.31543	0.871036	1.29473
SLC38A1	0.0141158	0.455786	0.0582421	0.0201911	0.0478084
SLC39A10	0.520339	0.96256	0.815972	0.592211	0.561328
SLC39A14	0.358082	0.627493	0.453064	0.927076	0.145378
SLC39A8	0.300336	0.0871022	0.56546	0.25619	0.293502
SLC40A1	0.0172593	0.0608316	0.03548	0.0139244	0.0197215
SLC43A3	0.141575	0.325976	0.0727967	0.781208	0.129482
SLC46A2	0.0865787	0.299627	0.129586	0.0929211	0.116909
SLC46A3	1.65097	2.9466	1.64971	2.01165	1.6323
SLC4A11	0.00417747	0.0145392	0.00223433	0.00446431	0.0803741
SLC4A7	0.211004	1.28366	0.836118	0.0944073	0.666314
SLC6A6	1.0727	1.45835	1.14255	0.79737	1.26291
SLC7A5	0.0032885	0.0902903	0.104463	0.0234506	0.139841
SLC7A7	0.574846	0.397621	0.472841	0.223557	0.269658
SLC8A1	0.292026	0.211073	0.328587	0.093835	0.244959
SLCO2B1	1.05096	1.04133	0.883246	0.905105	1.14183
SLCO3A1	0.000590504	0.123848	0.0289347	-0.00137584	0.0241999
SLCO4C1	0.00652238	0.107521	0.0271843	0.000896841	0.0163715
SLMAP	0.35764	0.394577	0.385428	0.412598	0.421199
SLPI	0.0093971	0.143667	0.00517611	0.00426629	0.0197822
SLURP1	0.0187269	0.00111231	0.0110687	0.0120694	-0.012259
SMC2	0.0437292	0.187415	0.0140685	0.0357129	0.0735532
SMC4	0.16603	0.520876	0.146692	0.470104	0.364469
SMG9	0.301864	0.551459	0.207732	0.177365	0.298288
SMIM33	0.0167265	0.0493816	0.018537	0.000986878	0.00263019
SMPDL3A	4.7818	6.56996	6.01051	9.73801	4.05925
SNTB1	0.00200348	0.223261	0.0184648	8.28546e-05	0.210423
SNTN	-0.00464862	0.693388	-0.00207881	-0.00135276	-0.00624699
SNUPN	0.0429142	0.259524	0.0870395	0.02554	0.136452
SNX10	0.815321	1.838	1.50476	0.461273	0.705284
SNX2	0.95433	1.37655	0.909395	1.53469	0.847633
SNX22	-2.40559e-07	0.0182106	0.00612155	0.000133953	0.000545265
SNX3	2.10705	1.05452	1.84171	0.97541	2.29186
SNX7	0.232107	0.0571862	0.0537738	0.205988	0.143133
SNX8	0.755701	1.76177	1.03489	1.03	0.692422
SORD	0.0499229	0.128931	0.0939873	0.0348701	0.0728217
SORT1	0.464507	0.411512	0.391665	0.897722	0.503825
SOX5	0.0791102	0.0530949	0.0174981	0.0498838	0.104322
SPA17	0.295985	0.599447	0.164986	0.226298	0.118577
SPACA6	0.0719689	0.227347	0.0933215	0.0686349	0.0996325
SPATS2	0.0991756	0.157655	0.150615	0.220582	0.191494
SPATS2L	0.00230939	0.0357941	0.0110317	0.013449	0.33718
SPC24	0.00730412	0.123221	0.00538275	0.0110954	0.00209473
SPC25	0.0197811	0.184505	0.0323706	0.0128576	0.00541613
SPCS3	0.648485	0.519913	0.543001	0.491086	0.942647
SPDL1	0.0862898	0.101386	0.123861	0.0362253	0.167519
SPECC1	0.0128807	0.042299	0.120433	0.0219433	0.0949134
SPHK1	0.03444	0.172843	0.113714	0.0569063	0.0385731
SPI1	3.37636	2.96359	3.43244	3.09575	3.34866
SPINT2	0.750198	0.893729	0.629644	0.671641	0.857233
SPNS1	0.585717	1.66388	0.49181	0.754986	0.585724
SPOCK2	0.00613732	0.053067	0.016735	0.00101026	0.440585
SPP1	0.291268	1.05256	2.35471	0.9362	1.40601
SPR	0.759786	0.817392	0.421868	0.592254	0.504139
SPTBN1	0.296595	0.410627	0.181644	0.239745	0.211854
SQLE	0.243413	0.71517	0.168714	0.210316	0.443951
SRC	0.358915	0.688408	0.453138	0.299183	0.447438
SRD5A1	0.0364896	0.0673934	0.0127376	-0.00211533	0.02199
SREBF1	0.177265	0.469351	0.103895	0.448199	0.171549
SRGAP3	0.112533	0.190484	0.0870167	0.0594838	0.110619
SRGN	0.00287214	0.0317176	0.0378033	0.01869	0.0351749
SRI	1.04481	1.06645	0.600653	1.41391	1.0983
SRM	0.338278	0.280784	0.286425	0.278449	0.411656
SSBP3	0.100361	0.178577	0.240831	0.056335	0.277374
SSX2IP	0.0693713	0.116199	0.0438189	0.0613219	0.0307269
ST14	0.00691997	0.10542	0.000947211	0.00978365	0.0143328
STAB1	0.108243	0.49343	0.0632054	0.0388433	0.0980593
STAT1	1.14385	2.09468	1.47667	1.20672	1.60055
STK38L	0.122507	0.396291	0.131019	0.222518	0.147279
STMN1	1.15438	2.26598	0.479039	1.24971	0.62825
STN1	0.00277063	0.028349	-0.00175529	0.00306381	-0.00217222
STOM	3.54151	2.27889	3.52645	3.84905	3.36444
STX2	0.429573	0.31864	0.249295	0.327884	0.359924
STXBP5	0.0397311	0.130194	0.0320182	0.00509519	0.0480713
STXBP6	0.0205381	0.079656	0.218931	0.0146025	-0.0102732
SUCNR1	0.0777242	0.25434	0.0581662	0.146247	0.119497
SULT1A1	0.052893	0.237846	0.00854489	0.107374	0.00236147
SULT1C4	0.463915	1.38704	0.582078	0.865056	0.655972
SUMF1	0.815502	0.740751	0.49468	1.07335	0.589391
SUOX	0.357017	0.283881	0.308119	0.703416	0.340175
SUSD6	1.23785	1.64247	1.4369	1.2743	1.26313
SUV39H1	0.0133463	0.0433967	0.0201454	0.146134	0.046353
SWAP70	0.720581	0.566866	0.701287	1.0049	0.826688
SWT1	0.0290323	0.0207732	0.0206391	0.0386328	-0.00837048
SYNE1	1.72761	2.77403	0.786814	1.25282	2.62163
SYNE2	0.655045	1.06593	0.258056	1.2822	0.45834
SYTL1	0.01569	0.0508301	0.00860098	0.0314443	0.141592
SYTL2	-0.00120737	0.000438394	0.00374591	-0.000196823	0.0489009
SYTL3	0.00614485	0.0374746	0.028886	0.000711933	0.256094
SYTL4	0.0858761	0.188278	0.0252984	0.0843366	0.0374174
TACC2	0.121851	0.0658412	0.102664	0.127706	0.0768586
TAF4B	0.033457	0.129711	0.0327043	0.0055958	0.00179983
TAGAP	0.58353	0.584333	0.676154	0.60321	0.90278
TAPBPL	0.00903705	0.122195	0.00781825	3.47201e-05	0.778088
TAZ	0.389673	0.828695	0.517089	0.314018	0.554943
TBC1D2	0.210024	0.565788	0.152657	0.392094	0.126703
TBC1D4	0.156236	0.605391	0.181198	0.058099	0.316612
TBC1D9	3.43114	3.04403	3.17231	2.47275	3.02837
TBL3	0.125754	0.695183	0.0954728	0.414329	0.260971
TBXAS1	1.01376	1.69344	1.38499	2.09207	0.91278
TCEA3	0.388572	0.346519	0.351235	0.194246	0.447179
TCEANC	0.0477867	0.0958192	0.0116304	0.0565935	0.0732125
TCF4	0.389258	1.09225	0.385469	0.544111	0.288697
TCF7L2	2.96323	3.17076	2.05791	2.46317	2.88247
TCIRG1	0.822499	2.70951	1.32364	3.24791	1.01966
TCP1	0.539047	0.620241	0.719431	2.21865	0.419432
TEAD2	0.0386899	0.0600088	0.0370251	0.0230544	0.0371886
TENM3	0.132994	0.286971	0.0721521	0.210286	0.15987
TESC	0.0752278	0.182998	0.11497	0.124007	0.300807
TESPA1	0.00394638	0.0524062	0.00878862	0.00590122	0.321589
TEX9	0.0667156	0.0342165	0.0268102	0.0552159	0.00896154
TFDP2	0.164624	0.2623	0.136426	0.113464	0.156559
TFEC	0.569114	1.55137	0.484726	0.653647	0.470268
TFF1	0.140332	0.750087	0.0959535	0.0900283	0.166697
TFF3	0.0379196	0.494075	0.0121529	0.0457933	0.00551265
TFPI	0.0371855	0.000664542	0.000125069	0.0391656	-0.00702153
TFRC	0.923766	0.742032	0.897889	1.10387	0.903818
TGFB2	0.0104773	0.0240236	0.0070739	0.00283568	-0.00540315
TGFBI	0.231208	0.509651	0.349935	0.852136	0.245004
TGFBR2	3.61945	1.73246	2.57581	2.25377	4.46176
TGFBR3	0.21264	0.0278291	0.0400525	0.0332801	0.164012
TGIF2	0.0292488	0.0561429	0.138909	0.0141166	0.0519731
THEMIS2	0.81652	1.64597	0.765293	0.821722	0.639937
THY1	0.312392	0.713584	0.603492	0.227132	1.86513
TIAM1	0.744171	1.00892	1.9478	0.588821	0.943029
TIMP1	1.33765	2.10041	3.28342	2.39052	1.28392
TIPIN	0.210539	0.224648	0.160511	0.195444	0.363351
TJP2	0.0649541	0.225024	0.119301	0.0347107	0.128816
TJP3	0.0555949	0.0868407	0.0984508	0.0505806	0.145363
TK1	0.0298326	0.201056	0.00472018	0.0249177	0.0872855
TKT	0.729277	2.74699	2.37738	2.5123	1.43493
TLE3	2.34983	3.97058	1.92094	1.75178	3.10179
TLR2	0.77284	0.566112	0.652883	1.09297	0.898179
TLR3	0.0223181	0.0832423	0.0138525	0.0827744	0.00588364
TLR4	1.13622	1.52572	1.4784	1.06232	1.26455
TLR7	0.072111	0.253717	0.363214	0.181674	0.0722568
TLR8	0.132168	0.109477	0.125612	0.690485	0.0806515
TM6SF1	0.175012	0.390819	0.288411	0.248478	0.223041
TM7SF2	0.0501573	0.101313	0.0173081	0.0412097	0.0165295
TMED5	0.976907	0.576261	0.721828	1.84791	1.0339
TMED7	0.0384259	0.0832925	0.0196699	0.0331764	0.0283661
TMEM106A	0.106895	0.0624383	0.0449693	0.153661	0.0550921
TMEM144	0.141391	0.353108	0.0763767	0.222846	0.16218
TMEM150B	0.0195523	0.0616299	0.0158587	0.0414418	0.0236171
TMEM156	0.115912	0.300482	0.181576	0.0501627	0.166042
TMEM165	0.391778	0.319653	0.460026	0.332093	0.41249
TMEM173	0.893995	2.86317	0.83674	1.61519	0.836688
TMEM176A	0.279667	0.184284	0.144479	0.461499	0.245107
TMEM176B	0.0685226	0.18632	0.0306936	0.120981	0.0818711
TMEM177	0.0365415	0.204964	0.0729895	0.0541382	-0.0114403
TMEM2	1.07747	1.63435	1.01512	0.513191	0.973894
TMEM236	0.0267024	0.248546	0.0617767	0.0131454	-0.00274382
TMEM37	0.755972	0.314378	0.636242	0.408115	0.615508
TMEM40	0.0137546	0.0119327	0.0759069	-0.00231127	0.0188917
TMEM61	0.338145	0.317855	0.0885722	0.199019	0.397483
TMEM71	0.0205415	0.0449617	0.0783847	0.000670272	0.236323
TMEM86A	0.548354	1.12286	0.619853	0.690539	0.487177
TMEM97	0.0537896	0.00285378	0.0281833	0.0306353	0.137989
TMPO	0.0921526	0.0288816	0.13192	0.065346	0.0850837
TMSB10	2.05238	7.92862	9.32535	0.977975	4.03801
TNFAIP3	0.115367	0.354998	0.159778	0.060138	0.321339
TNFAIP8L1	0.016252	0.00171154	0.0172771	0.00731509	0.0201025
TNFRSF13B	0.0401621	0.112327	0.0289196	0.0250243	0.024547
TNFRSF17	0.00065569	0.0327478	0.0042058	-0.00274288	-0.0014101
TNFRSF18	0.00468021	0.036033	0.00892765	0.0188685	0.110514
TNFRSF25	0.00601725	0.383962	0.0170162	0.00431781	0.594666
TNFRSF4	5.54418e-05	-0.000858418	-0.000149375	0.00283322	-0.0106462
TNFRSF6B	0.0494624	0.349814	0.039683	0.136798	0.214239
TNFSF10	0.252728	0.510548	0.372134	0.124046	0.407206
TNFSF13	2.22707	1.92497	1.73051	3.0052	2.20447
TNFSF9	0.395234	0.763852	0.545501	0.430161	0.500106
TNIP2	0.215243	0.526551	0.446308	0.142148	0.322577
TNIP3	0.0150844	0.222584	0.0825337	0.000697382	0.00597904
TNNI2	0.0347661	0.0790185	0.00834667	0.0098934	0.0557981
TOP2A	0.00693108	0.115144	0.00342119	0.240616	0.000129554
TOP3B	0.101719	0.0241855	0.16817	0.175829	0.215159
TOX	0.0040069	0.0541789	0.00533344	0.00109933	0.175024
TP53I3	0.111478	0.103046	0.159853	0.221292	0.0862942
TPM2	0.010169	0.129114	0.0274866	0.00767832	0.0167163
TPM4	0.293151	0.217659	0.432043	0.153822	0.403385
TPP2	0.387817	1.53827	0.46925	0.590405	0.470731
TPPP	3.59564	2.04035	3.78796	1.57582	3.31318
TPX2	0.0124969	0.119047	0.00437987	0.0208904	0.0186066
TRABD2A	0.0214467	0.120605	0.0423666	0.0299276	0.00912478
TRAF3IP3	0.0172915	0.0537983	0.0604043	0.00739558	0.380262
TRANK1	0.0404343	0.104412	0.0634724	0.0604563	0.286047
TRAPPC6A	0.318563	0.323466	0.271617	0.259233	0.491802
TRAT1	0.000166652	0.111074	0.00290609	0.00161412	0.129746
TREM1	2.79624	2.18096	3.09752	3.28538	2.44259
TREM2	0.0204923	0.062583	0.443967	0.0699023	0.0232959
TRERF1	0.0131625	0.239754	0.0689309	0.000731387	0.0865061
TRIB1	0.424999	0.655961	0.724244	0.519997	0.579723
TRIB2	0.00328938	0.0383186	0.00040395	0.00261391	0.134676
TRIB3	0.00541991	0.000962072	0.00577642	0.00909988	0.00146994
TRIM34	0.328749	0.584655	0.115688	0.120605	0.38974
TRIM36	0.0892858	0.259539	0.0924292	0.111857	0.108997
TRIM46	0.00546424	0.031783	0.00764883	0.00181701	0.0217368
TRIM47	0.0488179	0.112198	0.105742	0.0554045	0.107985
TRIP13	0.0260265	0.0126816	0.0109961	0.0215303	0.00481579
TRIP6	0.00319868	0.123683	0.0113669	0.0152354	0.00284123
TRMT9B	0.515262	0.448211	0.143525	0.46827	0.339764
TROAP	4.65839e-05	0.0611052	4.07329e-05	0.00503583	7.43766e-07
TRPM4	0.020554	0.0122445	0.00901459	0.0122695	0.063958
TRPS1	0.0769675	0.227216	0.15551	0.0982773	0.15249
TSC22D1	2.24321	3.07826	2.39508	2.04568	2.76817
TSEN2	0.0200824	0.0148779	0.0179865	0.0197922	0.0248808
TSKS	0.0493635	0.120694	0.00735083	0.0379891	0.06852
TSPAN1	0.120518	0.130338	0.146592	0.153472	0.055461
TSPAN12	0.193447	0.209746	0.094047	0.230484	0.110652
TSPAN13	0.243559	0.137114	0.330626	0.150808	0.167982
TSPAN6	0.03523	0.0519915	0.00302671	0.0213138	0.0228464
TSPAN8	0.952019	1.42834	0.342417	2.71574	0.660994
TSPYL2	0.0471331	0.15549	0.0298466	0.05818	0.109164
TST	0.00646574	0.0401534	-0.00473579	0.0288979	0.00817821
TSTD1	0.742429	1.26373	0.525003	0.561324	0.821088
TTC38	0.328666	0.522819	0.190091	0.373326	0.269442
TTLL5	0.0253068	0.0651881	0.0479251	0.00671008	-0.00181646
TUBA1B	4.11445	6.95236	3.42076	4.66527	4.00276
TUBA1C	0.0537662	0.172107	0.131181	0.158702	0.142114
TUBA4A	0.038003	0.103782	0.0406404	0.0160061	0.160299
TUBA8	0.0212714	0.0140694	0.00076009	-0.00251309	-0.00496289
TUBB2A	0.354253	0.437742	0.711436	1.3083	0.557025
TUBB4B	0.495984	1.4458	0.507417	1.89146	0.639401
TXNDC5	0.195495	0.287989	0.306271	0.1256	0.43228
TXNRD1	0.787784	0.819188	0.727528	0.715467	0.986172
TYMS	0.0277086	0.0533755	0.0111683	0.0127366	0.0148737
TYROBP	51.1744	33.2566	40.4199	33.5254	35.5015
UBB	7.2402	7.81881	7.15944	14.7987	8.14202
UBC	3.56929	5.42172	3.44196	8.01703	3.54992
UBE2C	0.0049416	0.28099	0.0027257	0.00186796	0.00218644
UBE2D1	0.468287	0.634027	0.745557	0.531303	0.376208
UBE2L6	1.37072	1.47791	1.09095	1.13476	1.70624
UBE2S	0.325114	0.413508	0.402757	0.285612	0.782837
UBE2T	0.0292031	0.178678	0.0130046	0.0213643	0.0951086
UCHL1	0.00832209	0.0613528	0.00941718	0.00627711	0.0629087
UGCG	0.542153	1.37737	0.928431	0.519465	0.412228
UHRF1	0.0219507	0.107427	0.0100015	0.145394	0.0628069
UNC119	0.439487	0.859311	0.285236	0.326052	0.721487
UNC45B	0.228886	0.247662	0.0644154	0.271942	0.10338
UNC5B	0.0111065	3.00923e-05	0.0663549	0.000353016	0.0139181
UNC93B1	0.50117	0.890105	0.742741	0.754028	0.609228
UROD	0.585882	1.37579	0.456466	1.78807	0.350417
USP1	0.316234	0.337033	0.357979	0.297723	0.580859
USP12	0.628039	1.07364	0.437929	0.569198	0.745604
VAC14	0.148331	0.48151	0.21862	0.179402	0.115177
VCAN	0.0195291	0.34499	0.525218	0.126241	0.107075
VDR	0.133416	0.210674	0.466337	0.141643	0.134549
VEGFA	0.067264	0.14039	0.285242	0.0928972	0.117384
VEGFC	0.34168	0.600362	0.200748	0.170609	0.126323
VIM	109.611	117.261	147.5	172.705	117.594
VMA21	0.810494	0.769519	0.931911	0.275844	1.02181
VPS50	0.0885056	0.444636	0.0838051	0.0881624	0.116542
VTA1	0.826117	0.990173	0.670913	0.55411	0.831071
VWA5A	0.134588	0.372781	0.0524971	0.0740122	0.159598
WARS2	0.0856403	0.0848927	0.0727497	0.0383766	0.0319223
WBP1L	0.0207633	0.0116544	0.0199786	0.0869113	0.0401847
WDFY3	0.951672	2.41683	0.707755	0.744778	0.854602
WDFY4	0.0664042	0.458837	0.0368699	0.0099717	0.0131831
WDR35	0.0125071	0.0264464	0.0285153	0.00540564	0.00362503
WDR43	0.0691283	0.154737	0.121281	0.244521	0.0783876
WDR76	0.0212495	0.0320906	0.0119878	0.0506284	0.0823572
WFDC2	0.0689462	1.26683	0.073578	0.184767	0.0087469
WIPI1	0.929009	0.676016	0.353236	0.354734	0.736352
WLS	0.0461053	0.117237	0.116526	0.0537133	0.112303
WNT10B	0.510968	0.563147	0.594292	0.471759	0.52778
XAF1	0.330438	0.857067	0.256926	0.388929	0.25885
XG	0.0805989	0.139767	0.296333	0.132425	0.128585
XPO4	0.0247179	0.118289	0.073406	0.0162915	0.0328379
YBX3	0.291092	0.284976	0.225786	0.20815	0.371382
YES1	0.0196673	0.0374779	0.0122877	0.0441573	0.0320569
YIF1B	1.15945	1.01339	1.06922	1.0554	1.04998
YWHAH	0.337882	0.312584	0.565249	0.159085	0.392089
ZAP70	0.0131778	0.0920171	0.00781137	0.0128516	0.251051
ZBTB16	0.00249335	0.00174983	-0.0071103	-0.000602636	0.0457662
ZBTB43	0.135548	0.393005	0.148462	0.0522833	0.139825
ZCCHC7	0.281282	1.09588	0.24866	0.252229	0.25693
ZCWPW1	0.0735355	0.0999289	0.0127626	0.0200006	0.0744284
ZDHHC20	0.0255583	0.068649	0.00175387	0.0233134	0.000818538
ZDHHC3	0.0511838	0.0197659	0.0549994	0.0129661	0.0675392
ZDHHC7	0.649287	0.37467	0.585946	0.365835	0.483119
ZEB1	0.00231973	0.0813714	0.00183641	0.000568789	0.146966
ZEB2	1.35391	3.39	1.33915	1.5009	1.14437
ZFAND2A	0.75539	0.396135	0.899049	0.595517	0.808241
ZFAT	0.028431	0.0290813	0.0432069	0.107965	0.0233274
ZFP36	3.59083	4.49027	5.26044	1.78571	4.79449
ZFP36L2	8.93704	20.6323	9.80296	6.29588	8.67255
ZFP64	0.0827595	0.109372	0.057256	0.0879812	0.213562
ZFYVE16	0.301803	0.48241	0.306668	0.210945	0.251828
ZNF182	0.0544688	0.25071	0.100135	0.0453623	0.155461
ZNF296	0.0737133	0.26817	0.158893	0.184057	0.134085
ZNF365	0.0192337	0.129625	0.110659	0.00953893	-0.00146807
ZNF366	0.000897863	0.094302	0.0279033	0.000397893	-5.21813e-05
ZNF385A	1.00935	1.5871	1.02036	0.690111	1.16408
ZNF503	0.742067	0.542813	0.665946	0.679462	0.661102
ZNF621	0.0185605	0.00759499	0.00636783	0.00775371	0.0584268
ZNF624	0.0344853	0.0881009	0.0159253	0.0143961	0.0779993
ZNF683	0.00799722	0.0880799	0.0357624	0.00226807	0.23059
ZNF862	0.0526182	0.0652857	0.0187039	0.0894156	0.00325657
ZNRF1	0.0216225	0.00508358	0.0257909	0.0124046	0.0527555
ZW10	0.105242	0.12759	0.0948105	0.177082	0.11652
[truncated: 2 more rows]
