# Supplementary material for: Identification of Pro-Fibrotic Macrophage Populations by Single-Cell Transcriptomic Analysis in West Highland White Terriers Affected With Canine Idiopathic Pulmonary Fibrosis
Source: Front Immunol. 2020 Dec 15;11:611749. doi: 10.3389/fimmu.2020.611749 (PMC7770158; doi:10.3389/fimmu.2020.611749)
Supplement: Supplementary file 4 [file Table_4.xlsx]

## Sheet: Feuil1
Supplementary Table 4. Differentially expressed genes in each cluster of macrophages/monocytes (Ma/Mo) found by single-cell RNA sequencing in the bronchoalveolar lavage fluid of healthy West Highland white terriers (WHWTs) and WHWTs affected with canine idiopathic pulmonary fibrosis compared to all other Ma/Mo clusters.
M0					M1					M2					M3					M4
Genes	avg_logFC	pct.1	pct.2	p_val_adj	Genes	avg_logFC	pct.1	pct.2	p_val_adj	Genes	avg_logFC	pct.1	pct.2	p_val_adj	Genes	avg_logFC	pct.1	pct.2	p_val_adj	Genes	avg_logFC	pct.1	pct.2	p_val_adj
ENSCAFG00000010493 (ATG3)	0.722941	0.994	0.858	0	SFTPC	2.44086	0.309	0.493	1.55799e-09	APOC1	1.66504	0.938	0.696	6.26587e-206	BPI	1.48455	1	0.977	1.17867e-202	CCL5	2.9172	0.92	0.841	6.23475e-24
DHRS7	0.721363	0.987	0.728	0	CCL5	1.35041	0.706	0.865	3.66418e-16	LYZ	1.00537	0.994	0.9	1.05882e-254	HLA-DRB1(MHCII)	1.43008	1	0.967	4.87201e-240	ENSCAFG00000006485 (IFITM1)	2.05876	0.936	0.661	6.71402e-61
ENSCAFG00000037086	0.593588	0.986	0.872	0	SCGB1A1	1.16946	0.492	0.686	3.40451e-23	FAM129A	0.967749	0.897	0.704	1.88233e-185	CLU	1.42484	0.99	0.928	2.00118e-178	ENSCAFG00000014478	1.8329	0.936	0.749	3.50222e-56
PDLIM1	0.529393	0.949	0.732	0	ENSCAFG00000034474	1.04141	0.604	0.662	2.49967e-15	CCL2	0.966682	0.671	0.443	1.98014e-67	HSP90AA1	1.31026	0.986	0.796	3.10106e-141	ETS1	1.58803	0.856	0.689	3.00746e-38
OAZ3	0.523356	0.92	0.687	0	ENSCAFG00000031841	1.03283	0.531	0.691	5.72601e-61	TMSB10	0.954578	0.928	0.755	8.60264e-197	CTSS	1.22299	0.993	0.896	6.17993e-207	ENSCAFG00000025128	1.21274	0.736	0.664	1.60905e-19
FTH1.1	0.48197	0.985	0.809	0	ENSCAFG00000032358	0.873582	0.278	0.446	6.58335e-27	SPP1	0.837112	0.813	0.531	9.86483e-153	PLD3	1.20903	0.944	0.803	1.28034e-88	GZMB	1.16568	0.768	0.771	2.6104e-08
ENSCAFG00000005494 (FTL)	0.477161	1	0.954	0	TMSB10	0.871786	0.48	0.819	7.95767e-168	SAA1.1	0.79546	0.688	0.436	7.34553e-73	ENSCAFG00000000814 (HLA-DQB1, MHCII)	1.19692	1	0.938	3.16866e-209	CD3E	1.14988	0.72	0.59	1.19569e-21
PEPD	0.477026	0.967	0.745	0	ENSCAFG00000006485 (IFITM1)	0.848506	0.549	0.684	3.08666e-13	HAVCR1	0.71955	0.792	0.49	1.29265e-177	CTSC	1.05099	0.928	0.677	4.75776e-121	CD2	1.05961	0.728	0.645	5.89204e-17
GLRX	0.460675	0.954	0.781	0	FGD2	0.841465	0.547	0.703	6.40127e-35	FN1	0.674708	0.687	0.458	6.19725e-59	APOE	1.01898	0.998	0.965	2.0832e-105	CCL4	0.906999	0.712	0.705	1.63671e-09
MMD	0.438802	0.827	0.702	0	IL18	0.823905	0.498	0.676	2.53544e-67	CCL3	0.642534	0.694	0.683	1.68316e-14	HSP90B1	1.01146	0.961	0.763	2.12001e-86	LCK	0.859713	0.64	0.649	7.9338e-06
ENSCAFG00000004962	0.426769	0.933	0.675	0	ENSCAFG00000031490	0.814316	0.762	0.638	2.02387e-142	ENSCAFG00000029553	0.633599	0.566	0.433	1.61103e-06	MARCO	0.971509	0.816	0.592	2.69928e-48	S100A4	0.802927	0.976	0.929	2.25935e-20
ENSCAFG00000015164	0.403556	0.936	0.796	0	PIK3AP1	0.783136	0.583	0.716	3.50855e-67	LMNA	0.627009	0.986	0.905	7.27586e-110	HEXB	0.965121	0.944	0.786	4.92978e-103	THY1 (CD90)	0.721069	0.648	0.712	0.000155638
DHRS4	0.38486	0.98	0.763	0	ZFP36L2	0.781278	0.588	0.959	1.75976e-88	MMP12	0.620136	0.606	0.393	2.87662e-36	RPN2	0.959585	0.886	0.587	4.84487e-82	CD3G	0.665825	0.48	0.441	0.0226931
TGFBR2	0.379389	0.912	0.701	0	ENSCAFG00000040531	0.779004	0.576	0.785	4.58075e-146	TIMP1	0.537951	0.862	0.761	3.84064e-63	ENSCAFG00000017257 (MAN2B1)	0.942208	0.959	0.817	2.49945e-114	BATF	0.661636	0.648	0.647	0.00186082
FTH1	0.369052	1	0.961	0	DLA-79 (MHCI)	0.775264	0.325	0.615	3.68978e-109	IDS	0.512307	0.922	0.772	1.25062e-84	PLBD1	0.910919	0.973	0.722	4.86049e-98	NFATC2	0.659633	0.688	0.758	0.00058804
MGST1	0.36672	0.924	0.721	0	ENSCAFG00000031786	0.765504	0.333	0.497	1.09989e-30	ENSCAFG00000023735 (DLA-88, MHCI)	0.50402	0.855	0.638	5.93094e-84	GPNMB	0.896544	0.998	0.956	2.46536e-54	FYN	0.603402	0.584	0.604	0.000189356
TYROBP	0.357001	1	0.836	0	IL10	0.761372	0.635	0.926	3.63246e-224	TIAM1	0.502882	0.833	0.68	4.74398e-72	DNASE2	0.867508	0.906	0.77	1.50753e-87	TAPBPL	0.550429	0.44	0.352	0.00275025
ENSCAFG00000032259 (WFDC21)	0.331951	0.79	0.665	4.10938e-251	WFDC2	0.747374	0.603	0.594	9.56176e-24	IL1RN	0.494821	0.878	0.74	3.15449e-33	DLA-DMA (MHCII)	0.843789	0.961	0.812	8.1264e-123	CORO1A	0.462783	0.704	0.624	4.1314e-07
ENSCAFG00000031706 (FABP5)	0.328912	0.933	0.722	1.29906e-236	ATG7	0.721783	0.644	0.78	8.47448e-99	HPCAL4	0.460495	0.875	0.649	1.00997e-265	FOLR2	0.841065	0.978	0.906	1.36608e-133	FAM129A	0.456832	0.744	0.719	4.06712e-05
CALML4	0.327657	0.77	0.614	4.84162e-213	TMEM173	0.699834	0.529	0.653	3.3801e-56	TKT	0.459896	0.872	0.682	2.85465e-88	ATP6AP1	0.814414	0.957	0.73	5.79711e-88	ENSCAFG00000033956	0.442824	0.704	0.632	1.65841e-06
ENSCAFG00000025174	0.325524	0.828	0.501	0	PFKFB3	0.678608	0.598	0.753	6.07108e-114	CST3	0.45579	0.99	0.908	9.0677e-80	CTSD	0.807695	0.983	0.878	2.41944e-63	ITGB7	0.440932	0.64	0.689	0.0404493
C1QB	0.325327	0.713	0.563	2.77822e-72	PTH2	0.670729	0.727	0.777	3.14641e-18	ITGAX (CD11c)	0.422449	0.855	0.683	3.06178e-139	ANXA2	0.806391	0.99	0.885	1.25718e-85	CD96	0.400172	0.528	0.418	0.000146733
LRMDA	0.325178	0.793	0.605	1.7843e-228	SERPINB9	0.6706	0.649	0.678	1.56224e-05	CCL8	0.413292	0.569	0.486	3.17339e-05	SERPINA1	0.799734	0.966	0.902	3.61495e-100	SH2D2A	0.333949	0.664	0.719	0.000609548
B3GNT7	0.323294	0.876	0.702	0	TKT	0.640828	0.613	0.712	6.27915e-69	CDKN1A	0.405406	0.768	0.641	2.11468e-49	ACSF2	0.797444	0.891	0.649	4.61811e-97	ITM2C	0.333336	0.528	0.456	0.00314782
FSTL1	0.320459	0.895	0.745	6.64019e-301	HK3	0.631613	0.49	0.632	9.01977e-39	RUNX3	0.398678	0.685	0.688	1.2123e-14	CCT5	0.787803	0.899	0.613	1.10051e-90	ENSCAFG00000030657	0.314523	0.448	0.246	4.79507e-08
ENSCAFG00000037735 (TMSB4X)	0.316412	1	0.98	0	TCIRG1	0.628993	0.446	0.683	4.88592e-137	CXCL14	0.389721	0.542	0.313	1.70303e-14	CTSA	0.785167	0.908	0.688	1.20669e-57	ATF4	0.304223	0.776	0.813	0.00213624
ISCA1	0.306525	0.823	0.548	1.0075e-273	ENSCAFG00000028453 (LILRB3)	0.628426	0.397	0.681	1.34357e-117	ENSCAFG00000005430 (RNASE6)	0.378556	0.853	0.635	1.36513e-93	LCP1	0.783534	0.87	0.702	9.27886e-64	SPATS2L	0.282171	0.384	0.216	4.32e-05
MAN1A1	0.305377	0.958	0.696	0	ITGA5 (CD49E)	0.62693	0.626	0.776	2.17576e-97	ITGA4 (CD49D)	0.37489	0.725	0.53	1.21229e-105	MDH1	0.778802	0.824	0.678	5.23284e-60	GABARAPL2	0.260831	0.816	0.804	0.0169137
NENF	0.304451	0.839	0.676	6.07473e-237	CD163	0.625845	0.465	0.784	1.44614e-186	MBOAT7	0.355788	0.742	0.561	1.05271e-50	ENSCAFG00000005852	0.769201	0.819	0.596	1.32762e-61	UROD	-0.25181	0.36	0.646	0.0226611
ENSCAFG00000030080 (CD302)	0.295534	0.844	0.626	0	ZEB2	0.622326	0.48	0.795	2.36602e-193	CTSB	0.355142	0.941	0.77	2.13162e-35	SCPEP1	0.760761	0.952	0.827	1.62467e-79	DHDH	-0.268751	0.36	0.637	0.000385376
SNX3	0.288938	0.801	0.623	3.91941e-225	ENSCAFG00000018277 (CKB)	0.620482	0.35	0.496	4.86628e-19	PRKX	0.350761	0.728	0.701	1.17866e-58	LAMP2	0.752314	0.896	0.659	7.65615e-63	TYROBP	-0.273031	1	0.954	1.29088e-08
ATP6V1F	0.285086	0.822	0.651	5.77222e-238	ENSCAFG00000040053	0.618975	0.592	0.691	5.30058e-65	CXCL8	0.346997	0.535	0.443	0.000120785	TCP1	0.720768	0.862	0.599	5.39224e-68	HLA-DRB1 (MHCII)	-0.366851	0.992	0.968	7.46162e-06
ENSCAFG00000014051 (TSPAN7)	0.283405	0.762	0.535	8.69633e-219	ENSCAFG00000017257 (MAN2B1)	0.613747	0.662	0.85	8.67006e-200	ADAM8	0.341297	0.695	0.434	3.1424e-72	CD163	0.714502	0.913	0.73	4.10724e-55	CYBA	-0.366941	0.96	0.942	0.000647723
DYNLL1	0.277107	0.867	0.593	0	BLVRB	0.604049	0.297	0.613	8.18612e-97	MAD2L2	0.3402	0.895	0.69	3.60728e-126	PTGR1	0.710868	0.928	0.772	8.10583e-60	BPI	-0.465185	0.992	0.978	0.00162779
BEX4	0.272707	0.735	0.706	4.48889e-145	IFI44L	0.598046	0.471	0.558	7.46479e-11	TREM2	0.33857	0.688	0.547	4.80907e-69	ENSCAFG00000029403 (TALDO1)	0.694203	0.952	0.892	8.50762e-97	MSR1 (CD204)	-0.4965	0.72	0.877	0.00175028
GGH	0.268978	0.98	0.737	9.71263e-256	AOAH	0.59653	0.627	0.806	4.44981e-157	DUSP6	0.335406	0.909	0.735	3.42948e-56	A2M	0.687205	0.884	0.775	4.27078e-37
ENSCAFG00000018078 (GDE1)	0.264814	0.743	0.592	9.09859e-194	TPP2	0.591121	0.436	0.62	5.77309e-51	SGMS1	0.329172	0.872	0.732	4.04292e-54	ENSCAFG00000003331 (ORM1)	0.681008	0.848	0.686	2.86785e-53
S100P	0.263937	0.987	0.817	0	ENSCAFG00000031808	0.590582	0.703	0.893	2.95584e-222	APP	0.32678	0.73	0.749	2.152e-50	TCIRG1	0.678348	0.841	0.641	2.85287e-47
ENSCAFG00000025332 (GSTP1)	0.263446	0.928	0.714	0	HSP90AA1	0.587277	0.595	0.838	1.87577e-219	MAPK13	0.325276	0.657	0.471	2.25408e-22	DNAJA1	0.675064	0.874	0.642	1.20763e-72
MGLL	0.261961	0.89	0.746	2.37479e-249	CORO1A	0.582287	0.363	0.67	7.14028e-147	MCUB	0.321192	0.603	0.532	9.45422e-09	DLA-DRA (MHCII)	0.665602	0.819	0.533	2.36281e-62
TPPP	0.258442	0.925	0.802	7.65132e-287	S100A4	0.578971	0.78	0.955	1.01337e-196	MEF2C	0.321167	0.684	0.392	6.30477e-90	UBB	0.639826	0.957	0.872	9.19818e-87
ENSCAFG00000008899	0.255434	0.828	0.629	2.61979e-301	WDFY3	0.57744	0.687	0.691	2.73696e-36	HPCAL1	0.320093	0.89	0.749	1.83822e-42	TSPAN8	0.634909	0.874	0.613	1.90888e-58
ENSCAFG00000023691 (LST1)	0.25419	0.958	0.644	0	ENSCAFG00000004595 (CD300LF)	0.570767	0.344	0.574	3.22006e-49	SLAMF9	0.314136	0.545	0.485	2.94695e-05	CCT8	0.623339	0.836	0.563	5.38635e-73
ENSCAFG00000030164	0.250034	0.988	0.836	0	DAB2	0.568572	0.815	0.978	8.14717e-233	AHNAK	0.313989	0.996	0.956	2.22836e-24	ENSCAFG00000000136 (ATP5F1B)	0.622458	0.886	0.746	9.22983e-55
AHNAK	-0.250713	0.994	0.867	2.00157e-13	ENSCAFG00000031753 (IGKC)	0.560388	0.151	0.373	2.46156e-109	ENSCAFG00000031869 (CCL23)	0.307446	0.931	0.787	2.24269e-44	UBC	0.622007	0.935	0.87	3.22617e-60
SH3BP1	-0.251836	0.555	0.392	4.99524e-56	JCHAIN	0.558563	0.305	0.696	3.21796e-215	IL18BP	0.301225	0.626	0.444	4.86457e-33	ENSCAFG00000023735 (DLA-88, MHCI)	0.618236	0.819	0.65	4.52087e-26
BAZ1A	-0.252104	0.794	0.636	8.57081e-89	ENSCAFG00000032138 (C9orf116)	0.547087	0.514	0.643	5.3098e-21	CRIP1	0.298611	0.997	0.919	1.76321e-38	ENSCAFG00000003477 (PDIA6)	0.608818	0.87	0.64	2.81547e-42
CCDC90B	-0.253381	0.601	0.734	3.08863e-32	SNTN	0.53102	0.451	0.047	0	SKAP2	0.29396	0.751	0.586	1.38528e-27	MGST3	0.60521	0.915	0.732	4.09915e-42
ENSCAFG00000007199	-0.254065	0.623	0.612	8.61391e-40	SPNS1	0.519879	0.686	0.65	8.26761e-13	ZFP36	0.291513	0.939	0.849	1.64971e-35	LMNA	0.604922	0.983	0.909	2.25404e-44
CTSA	-0.254553	0.74	0.582	2.94384e-60	ENSCAFG00000030829 (GART)	0.519644	0.617	0.629	1.3831e-18	CSF2RB	0.282958	0.865	0.754	1.93769e-39	CD63	0.604138	0.995	0.91	2.18548e-94
PPARD	-0.255918	0.759	0.598	2.98044e-122	ENSCAFG00000033956	0.516779	0.47	0.661	2.96955e-101	SLC4A7	0.282882	0.752	0.579	2.26953e-67	FDPS	0.603261	0.829	0.577	3.01185e-63
STAT1	-0.257643	0.78	0.692	6.04532e-57	MITF	0.513617	0.715	0.857	1.60554e-220	ENSCAFG00000006373	0.277475	0.955	0.848	4.66333e-37	CYBB	0.602974	0.983	0.912	5.28649e-47
GZMB	-0.258368	0.776	0.758	2.37222e-07	SERPINB8	0.510521	0.488	0.642	1.1241e-75	MAPK1	0.277394	0.857	0.69	5.58408e-81	CTNNB1	0.600597	0.959	0.878	1.24597e-26
SERPINB1	-0.259323	0.555	0.476	3.08636e-09	ENSCAFG00000030449	0.510279	0.436	0.765	3.4051e-191	ENSCAFG00000015206 (SAA)	0.276929	0.687	0.382	1.71493e-84	CD9	0.591219	0.988	0.919	5.75564e-64
CAMK1	-0.259636	0.63	0.421	2.56384e-79	ENSCAFG00000014478	0.510032	0.637	0.771	7.57234e-41	ACTB	0.275744	0.995	0.944	1.49196e-68	CXCR4 (CD184)	0.586387	0.874	0.756	1.08969e-48
CTSS	-0.260089	0.972	0.709	1.10464e-13	FAM208A	0.509636	0.736	0.713	3.51769e-14	CCL4	0.273444	0.767	0.699	1.51366e-21	ENSCAFG00000032173 (UPP1)	0.578561	0.918	0.717	1.06731e-43
PLA2G7	-0.261422	0.536	0.471	0.0446596	PDCD1LG2	0.505672	0.55	0.657	2.02868e-38	ATF4	0.272546	0.945	0.8	9.18751e-50	CFP	0.570401	0.853	0.712	2.97324e-35
TBL3	-0.261699	0.584	0.465	4.72181e-34	ABI3	0.504782	0.385	0.471	1.55019e-07	HSPH1	0.272452	0.914	0.705	8.02529e-92	ENSCAFG00000013214 (PDIA3)	0.570356	0.8	0.5	1.28667e-48
CTSD	-0.264136	0.926	0.766	3.19526e-127	PTBP1	0.504654	0.402	0.717	5.0058e-194	C15orf48	0.268948	0.996	0.942	3.98862e-35	TUBB4B	0.564883	0.879	0.72	1.72515e-65
CAPG	-0.264207	0.896	0.701	2.20359e-58	LTA4H	0.504439	0.424	0.628	3.8468e-89	ENSCAFG00000005694	0.264795	0.959	0.844	9.3235e-22	PDIA4	0.560125	0.763	0.579	1.38182e-27
TBXAS1	-0.264443	0.705	0.677	5.52053e-17	EXOC4	0.502412	0.386	0.532	6.91862e-23	RGS1	0.26443	0.811	0.642	3.72419e-40	SMPDL3A	0.557103	0.92	0.844	1.24641e-44
ENSCAFG00000031808	-0.26494	0.89	0.8	4.23772e-160	LGALS9	0.501788	0.498	0.655	4.30116e-61	ENSCAFG00000002448 (AHR)	0.263731	0.731	0.696	9.40805e-10	C5AR1	0.55224	0.957	0.832	1.23957e-35
FXYD1	-0.265072	0.513	0.63	1.50621e-09	ITGB7	0.497083	0.587	0.706	0.000972519	VIM	0.260424	1	0.988	9.80288e-46	ANXA5	0.54571	0.981	0.899	4.14135e-62
ITGB1 (CD29)	-0.265189	0.69	0.611	2.54064e-26	ENSCAFG00000033194	0.493053	0.772	0.644	2.48278e-118	ITGA5 (CD49E)	0.253232	0.839	0.746	4.86377e-39	AOAH	0.543238	0.886	0.776	1.39631e-31
CLEC2D	-0.266084	0.703	0.572	0.00272145	PPARD	0.491657	0.414	0.767	6.53416e-231	ENSCAFG00000009692 (TMEM14C)	-0.251783	0.569	0.61	5.76549e-21	NCF4	0.541498	0.906	0.607	2.36558e-65
DAPK1	-0.266753	0.848	0.801	1.68571e-95	ENSCAFG00000032173 (UPP1)	0.490843	0.32	0.794	3.85257e-246	SRI	-0.254072	0.546	0.617	8.12158e-14	DLA-79 (MHCI)	0.537934	0.807	0.563	3.49705e-29
DLA-DQA1 (MHCII)	-0.267703	0.812	0.567	5.98209e-91	TFEC	0.48982	0.686	0.719	1.77265e-49	CD63	-0.255048	0.981	0.907	1.6446e-22	LTA4H	0.528444	0.841	0.589	4.36004e-51
RPS6KA4	-0.268729	0.63	0.529	5.94884e-29	BHLHE40	0.487463	0.357	0.645	9.17511e-116	MYBPC2	-0.262371	0.691	0.573	0.0328629	PLIN2	0.519703	0.886	0.76	1.87797e-27
ENSCAFG00000030258	-0.269023	0.385	0.311	5.25142e-29	DUSP6	0.483339	0.355	0.817	1.04175e-284	NCF4	-0.266701	0.556	0.623	7.71031e-14	PSMC2	0.51488	0.845	0.477	1.2007e-79
MITF	-0.269431	0.853	0.794	5.35455e-128	CXCR4 (CD184)	0.477214	0.604	0.788	5.80934e-197	ANXA5	-0.268451	0.962	0.897	1.16624e-13	PRDX1	0.513642	0.761	0.598	3.48193e-32
GSN	-0.269481	0.699	0.643	3.39216e-09	MNDA	0.472043	0.294	0.657	6.16186e-217	ARSG	-0.281672	0.663	0.468	0.0160227	FCGRT	0.509894	0.78	0.616	1.05781e-28
ENSCAFG00000000136	-0.270495	0.788	0.656	1.25061e-66	DAPK1	0.470289	0.737	0.852	2.34717e-181	GLRX	-0.283259	0.911	0.906	4.43331e-13	SLC25A5	0.506833	0.894	0.746	6.25222e-36
NLRP3	-0.270882	0.646	0.755	1.6552e-13	ENSCAFG00000007154 (KRT18)	0.468804	0.517	0.641	1.98161e-33	ADGRE3	-0.284168	0.814	0.642	4.78218e-06	DPP7	0.50621	0.71	0.485	1.25486e-28
PIKFYVE	-0.273867	0.619	0.561	1.07659e-20	SULT1C4	0.467896	0.359	0.618	4.02269e-101	BLVRB	-0.295147	0.513	0.572	2.30105e-07	PPARG	0.502159	0.903	0.786	1.20087e-31
SELPLG	-0.277569	0.555	0.569	0.0313548	FAM46A	0.46595	0.506	0.793	2.42213e-159	FUCA1	-0.295187	0.948	0.898	6.15849e-21	TUBB2A	0.500146	0.901	0.684	1.58438e-77
TFEC	-0.278258	0.704	0.742	4.59957e-10	ITGA4 (CD49D)	0.464363	0.341	0.581	4.13334e-65	FSTL1	-0.296024	0.89	0.85	0.00024697	UROD	0.499032	0.848	0.635	3.45764e-49
MDH1	-0.278323	0.728	0.568	7.38246e-78	ATP8A1	0.461511	0.7	0.667	4.25092e-07	SESN1	-0.300049	0.734	0.673	0.0163905	ENSCAFG00000006373	0.493819	0.973	0.853	2.82535e-38
PLD4	-0.278635	0.577	0.421	2.74978e-40	ARSG	0.461409	0.277	0.52	2.323e-79	ENSCAFG00000029403 (TALDO1)	-0.304389	0.939	0.89	8.78441e-11	LGALS3	0.491303	0.957	0.9	1.45707e-42
JCHAIN	-0.28174	0.698	0.483	2.65718e-134	ARRDC4	0.461033	0.59	0.667	2.83586e-49	ENSCAFG00000029509 (MCEMP1)	-0.309672	0.834	0.781	1.27834e-11	CTSH	0.490488	0.891	0.701	4.70885e-40
FAM208A	-0.285673	0.718	0.714	4.34914e-22	PIKFYVE	0.461001	0.476	0.625	3.07674e-65	ENSCAFG00000004595 (CD300LF)	-0.312376	0.548	0.539	1.3495e-05	CAPG	0.488804	0.973	0.837	3.16709e-41
UROD	-0.288491	0.639	0.652	4.44297e-06	FOS	0.459422	0.758	0.748	1.03777e-21	S100P	-0.313078	0.974	0.937	4.35448e-24	POR	0.488588	0.848	0.706	3.42678e-53
ENSCAFG00000023972	-0.289148	0.515	0.645	1.72037e-24	SELPLG	0.458501	0.523	0.565	2.34938e-13	ENSCAFG00000025174	-0.318844	0.854	0.727	0.0013467	PSMB5	0.482471	0.86	0.707	1.88634e-35
UBC	-0.289261	0.896	0.809	1.31689e-78	BIRC3	0.452647	0.384	0.582	2.1254e-77	CAVIN1	-0.318996	0.865	0.797	0.0298307	LIPA	0.479568	0.952	0.86	2.054e-22
SMPDL3A	-0.289423	0.897	0.718	7.36043e-81	ADAM28	0.451418	0.323	0.669	3.33672e-158	FTL	-0.323184	0.892	0.809	0.00171212	TKT	0.474102	0.906	0.689	2.1732e-51
ANXA2	-0.289704	0.94	0.757	5.59619e-44	TUBB4B	0.450385	0.677	0.735	4.90027e-56	AIF1	-0.325526	0.934	0.905	3.02835e-07	CD5L	0.470263	0.655	0.491	9.99916e-11
NFKBIA	-0.290081	0.781	0.659	1.679e-98	TUBA1B	0.450185	0.464	0.828	2.19973e-184	CALML4	-0.339577	0.738	0.726	8.92124e-10	FCGR1A (CD64)	0.466362	0.831	0.665	1.46576e-27
EXOC4	-0.291297	0.528	0.466	1.26604e-12	STMN1	0.448087	0.425	0.704	4.02343e-162	ENSCAFG00000023205 (TMEM256)	-0.343206	0.799	0.778	6.15897e-10	APLP2	0.464235	0.809	0.609	1.57407e-38
ENSCAFG00000033194	-0.292666	0.617	0.781	8.91783e-103	PPARG	0.446148	0.586	0.825	8.41306e-196	FGF1	-0.353341	0.889	0.649	0.0458182	GUSB	0.461889	0.874	0.726	7.67354e-41
SGMS1	-0.292686	0.76	0.7	4.37554e-36	RGS18	0.441554	0.629	0.682	3.82451e-36	FOLH1	-0.354125	0.903	0.72	1.78049e-07	EMP3	0.459651	0.954	0.833	1.47079e-44
APOE	-0.294632	0.99	0.902	3.06188e-21	ENSCAFG00000007199	0.436251	0.557	0.631	1.05658e-52	CD68	-0.358472	0.844	0.802	9.26288e-32	ENSCAFG00000001098 (LDHB)	0.45546	0.894	0.669	9.7005e-46
HM13	-0.295941	0.53	0.626	1.74778e-13	ENSCAFG00000023972 (CD302)	0.436031	0.635	0.537	0.00452256	AOAH	-0.359764	0.792	0.779	2.88548e-08	CASP4	0.452284	0.703	0.503	1.42815e-24
ENSCAFG00000029403	-0.296096	0.946	0.758	2.61677e-93	TFF1	0.433713	0.264	0.679	1.80932e-211	ACSF2	-0.363198	0.761	0.649	4.84092e-05	DHDH	0.451467	0.795	0.628	1.34481e-36
WDFY3	-0.296574	0.687	0.697	1.8361e-28	ENSCAFG00000032813	0.431962	0.583	0.79	8.99109e-179	CTSD	-0.367815	0.967	0.874	0.000464695	ENSCAFG00000008221 (ALDOA)	0.450904	0.867	0.771	3.44919e-37
CD69	-0.296874	0.66	0.58	2.00883e-15	ARRDC3	0.431684	0.508	0.594	5.91886e-14	SCGB1A1	-0.371207	0.624	0.66	0.00142373	ENSCAFG00000002959	0.448577	0.795	0.546	6.2839e-51
HSPH1	-0.297095	0.745	0.665	7.96529e-11	SNX8	0.431639	0.464	0.654	3.85908e-85	ENSCAFG00000001606	-0.374909	0.98	0.952	4.26419e-29	HMOX1	0.44747	0.894	0.696	2.59176e-16
PDCD1LG2	-0.298404	0.643	0.636	0.00332635	CD69	0.42892	0.438	0.672	8.79857e-93	CYBA	-0.379127	0.983	0.939	1.6492e-49	MNDA	0.442789	0.749	0.598	2.97945e-25
ARRDC4	-0.299128	0.657	0.654	3.44967e-08	MT2A	0.426648	0.771	0.881	2.37135e-162	ENSCAFG00000008899	-0.403552	0.8	0.77	6.53677e-15	MRC1 (CD206)	0.440573	0.981	0.87	1.22459e-32
ENSCAFG00000029553	-0.299133	0.422	0.501	1.7098e-13	ETS1	0.425671	0.689	0.691	5.41824e-27	HMGN2	-0.406968	0.876	0.868	2.68365e-25	SLC29A1	0.439083	0.969	0.873	3.22709e-39
ANXA4	-0.303659	0.34	0.39	6.95132e-06	ENSCAFG00000030258	0.423787	0.21	0.391	3.48042e-61	ENSCAFG00000030080	-0.407931	0.77	0.785	2.56594e-20	CFD	0.437985	0.981	0.914	4.71257e-32
PFKP	-0.303973	0.767	0.7	1.36171e-36	CLEC5A	0.422893	0.722	0.771	1.28625e-81	MSR1 (CD204)	-0.408322	0.909	0.872	8.70647e-15	PCCB	0.429114	0.761	0.553	1.25102e-50
UGCG	-0.304922	0.691	0.527	9.2548e-52	SNX10	0.419716	0.465	0.58	6.98725e-34	ANGPTL4	-0.41165	0.885	0.736	9.97372e-14	AP2A2	0.425925	0.655	0.5	1.65415e-09
SPNS1	-0.305527	0.64	0.697	0.00153664	ENSCAFG00000038417	0.419565	0.769	0.641	3.36399e-29	CLU	-0.414296	0.984	0.926	1.15948e-28	SLC43A3	0.425683	0.78	0.519	8.38404e-66
ENSCAFG00000032813	-0.308507	0.791	0.68	7.31726e-84	RGS1	0.419028	0.446	0.693	2.5967e-85	SAT1	-0.425239	0.981	0.935	1.53826e-67	GRN	0.421388	0.819	0.586	1.95518e-50
LGALS9	-0.309092	0.648	0.59	6.88884e-23	KYNU	0.414451	0.527	0.555	3.35605e-11	FAM208A	-0.426767	0.63	0.725	1.48414e-33	BLVRB	0.418985	0.819	0.557	1.85448e-44
SAMSN1	-0.309236	0.657	0.558	1.91785e-29	PFKFB2	0.413229	0.624	0.758	1.45357e-49	ADGRF5	-0.42727	0.948	0.872	1.61161e-10	FBLN2	0.417632	0.841	0.604	1.66044e-59
CEP120	-0.313296	0.691	0.692	1.43506e-11	CCDC90B	0.413002	0.756	0.617	2.25319e-17	PTH2	-0.432732	0.873	0.76	2.91097e-43	LRP1	0.417213	0.973	0.863	1.43743e-14
SNX8	-0.315222	0.642	0.583	6.1017e-18	PDXK	0.412275	0.711	0.941	3.88235e-299	CCSER1	-0.432871	0.76	0.682	0.00316472	LSP1	0.416718	0.947	0.84	7.03505e-39
CSF2RA	-0.318307	0.552	0.515	2.454e-12	TLE3	0.411892	0.518	0.851	1.96443e-258	SERPINB10	-0.432887	0.658	0.609	6.19346e-07	VIM	0.411487	1	0.989	6.20681e-56
RGS2	-0.32395	0.608	0.512	8.03269e-32	NFKBIA	0.411683	0.531	0.784	3.08854e-222	ENSCAFG00000003331 (ORM1)	-0.43468	0.768	0.686	7.90747e-14	TMED5	0.407574	0.891	0.677	5.21497e-41
SNX10	-0.324678	0.574	0.535	3.46227e-10	DOCK8	0.411484	0.58	0.603	2.70514e-07	DNASE2	-0.43602	0.773	0.775	7.58877e-17	TLR8	0.404966	0.775	0.399	5.84768e-72
IL18BP	-0.325478	0.518	0.304	1.06209e-116	ENSCAFG00000023735 (DLA-88, MHCI)	0.410994	0.611	0.664	2.97993e-39	SCEL	-0.440058	0.629	0.645	1.17147e-30	C1QC	0.394901	0.761	0.58	1.28589e-06
ENSCAFG00000005852	-0.326507	0.674	0.423	1.16905e-112	KRT19	0.410967	0.641	0.446	1.75565e-105	TSPAN8	-0.445212	0.666	0.619	1.29553e-07	IFI30	0.390767	0.959	0.87	1.34191e-39
CDKN1A	-0.327292	0.683	0.567	2.33066e-31	UGCG	0.410611	0.341	0.698	4.60316e-199	DRAM2	-0.44526	0.898	0.89	3.41803e-48	RDH16	0.388935	0.911	0.813	1.23942e-27
MARCO	-0.32846	0.636	0.506	1.22682e-53	NAPSA	0.409527	0.148	0.566	2.43409e-234	PSTPIP2	-0.445434	0.895	0.897	1.2046e-25	HSD17B12	0.387931	0.906	0.682	3.82317e-35
ENSCAFG00000031753	-0.332733	0.369	0.266	5.21911e-61	TCF4	0.40589	0.365	0.619	1.93792e-119	MAN1A1	-0.445446	0.931	0.882	2.0122e-27	LDHB	0.386413	0.824	0.501	3.91696e-52
ENSCAFG00000032138	-0.332915	0.612	0.655	1.07225e-09	SAMSN1	0.405169	0.412	0.667	4.27512e-143	ME1	-0.448053	0.87	0.773	1.54721e-51	PSMD1	0.384769	0.889	0.657	1.58532e-51
RGS18	-0.334047	0.665	0.697	0.016759	APOBR	0.403789	0.633	0.76	1.52561e-145	PFKFB3	-0.460565	0.803	0.724	9.55157e-07	C3	0.384472	0.838	0.624	1.02529e-69
NFATC2	-0.334824	0.762	0.744	6.43638e-20	TBL3	0.399411	0.437	0.571	5.47914e-25	ENSCAFG00000004962	-0.471475	0.946	0.854	2.31213e-16	DRAM2	0.383958	0.969	0.887	2.54008e-19
SULT1C4	-0.336544	0.609	0.506	3.03998e-23	SH3BP1	0.39582	0.231	0.558	2.36663e-124	SYNE1	-0.479819	0.908	0.825	1.85966e-10	CD36	0.383641	0.896	0.786	3.97629e-18
LYZ	-0.337568	0.978	0.724	3.74289e-06	KMO	0.395038	0.561	0.656	8.56034e-12	MARCO	-0.485385	0.53	0.606	3.51132e-24	OAS1	0.383109	0.778	0.518	4.0252e-46
CXCL8	-0.338695	0.464	0.416	0.00542817	ARL6IP6	0.392525	0.408	0.778	3.44752e-242	FOLR2	-0.486314	0.934	0.907	7.33076e-54	PLOD3	0.373346	0.751	0.555	7.23842e-22
ENSCAFG00000004595	-0.338773	0.568	0.467	2.64269e-20	SLC46A3	0.392234	0.425	0.748	2.84178e-181	LGALSL	-0.489307	0.847	0.77	8.49586e-16	NANS	0.371885	0.708	0.549	3.35625e-14
HSP90B1	-0.341628	0.81	0.665	7.52519e-62	ENSCAFG00000031715	0.392113	0.683	0.703	9.20895e-15	BEX4	-0.49866	0.712	0.728	4.2951e-58	FUCA1	0.371629	0.949	0.9	1.35313e-42
CCL3	-0.341993	0.673	0.71	1.34085e-41	FXYD1	0.389386	0.668	0.524	5.76038e-07	ENSCAFG00000015164	-0.519531	0.934	0.894	4.48938e-27	LMAN1	0.370463	0.79	0.482	3.43716e-60
CCT8	-0.34235	0.547	0.644	5.89366e-24	DDIT4	0.388751	0.514	0.657	4.43239e-49	RGS10	-0.532233	0.976	0.955	1.80711e-60	TGFBI	0.366349	0.645	0.525	1.38019e-13
BIRC3	-0.344002	0.57	0.509	2.62976e-10	FN1	0.38863	0.423	0.486	2.26191e-10	B3GNT7	-0.533318	0.917	0.82	1.1141e-38	TBXAS1	0.364269	0.778	0.695	1.92389e-11
PTBP1	-0.34542	0.707	0.575	3.00964e-51	LCP1	0.388535	0.393	0.762	3.12626e-239	LIMA1	-0.547912	0.815	0.777	1.86838e-25	CD68	0.357668	0.901	0.802	1.04686e-15
PTH2	-0.346542	0.764	0.782	4.34694e-39	PLD4	0.387827	0.361	0.564	3.03361e-50	DHRS7	-0.575194	0.963	0.911	4.09955e-92	SEPT11	0.357406	0.913	0.751	1.38733e-80
CLU	-0.352299	0.973	0.819	1.47719e-102	GSAP	0.384296	0.427	0.664	7.06981e-108	ENSCAFG00000005494 (FTL)	-0.575302	1	0.986	8.95058e-106	ENSCAFG00000028814	0.355068	0.855	0.694	6.59479e-24
DNAJA1	-0.353062	0.656	0.635	1.69532e-07	UROD	0.381677	0.595	0.651	4.0955e-47	IL10	-0.581827	0.946	0.877	1.3805e-30	EPRS	0.354115	0.797	0.658	6.28524e-27
ENSCAFG00000033956	-0.355668	0.653	0.582	1.24116e-30	THEMIS2	0.379982	0.648	0.765	1.02654e-95	CTNNAL1	-0.589546	0.918	0.776	1.90857e-17	ITGB1 (CD29)	0.352143	0.826	0.662	1.30337e-17
MNDA	-0.357155	0.667	0.439	1.09305e-122	PLD3	0.37867	0.696	0.828	1.19865e-177	DAB2	-0.599337	0.972	0.952	3.15821e-50	F5	0.349175	0.855	0.621	1.23397e-107
BHLHE40	-0.358531	0.642	0.5	3.31174e-44	LRRK2	0.37842	0.726	0.502	1.25187e-94	GPNMB	-0.601163	0.975	0.956	9.18002e-89	PFKP	0.347971	0.894	0.743	9.92549e-30
SERPINB8	-0.359144	0.628	0.596	5.40413e-15	BCL11A	0.376382	0.207	0.42	8.87147e-33	MMD	-0.626996	0.856	0.787	2.63987e-37	ATP6V1B2	0.346142	0.867	0.707	7.9255e-31
PFKFB3	-0.36031	0.75	0.681	1.00568e-106	ABCD4	0.376381	0.609	0.624	2.31503e-16	CD9	-0.639331	0.935	0.921	4.09265e-78	HSPB1	0.345096	0.908	0.857	1.44006e-24
CCND2	-0.368634	0.427	0.485	0.00035892	NFATC2	0.376042	0.679	0.77	5.7636e-101	PEPD	-0.642061	0.97	0.899	4.39647e-59	AKR1A1	0.342739	0.696	0.614	5.65278e-11
FOS	-0.369831	0.756	0.733	4.03621e-12	SERPINB10	0.37416	0.353	0.658	7.47132e-145	PPARG	-0.643204	0.884	0.782	1.80217e-17	HERPUD1	0.341716	0.7	0.515	2.2074e-13
IL10	-0.374909	0.925	0.774	1.14081e-236	MSR1 (CD204)	0.373712	0.7	0.906	4.13717e-288	ENSCAFG00000010493	-0.652659	0.977	0.954	2.05235e-79	PPIB	0.336399	0.932	0.789	4.17366e-15
ENSCAFG00000040053	-0.379269	0.686	0.65	5.05695e-23	AIF1	0.373	0.718	0.94	1.83617e-246	BPI	-0.665629	0.988	0.977	3.31012e-94	ENSCAFG00000017708 (HEXA)	0.32884	0.766	0.648	9.4798e-11
ZEB2	-0.379708	0.791	0.637	1.12088e-95	GABBR1	0.370155	0.45	0.648	5.97554e-84	ENSCAFG00000025332 (GSTP1)	-0.669828	0.917	0.864	1.71064e-59	CD74	0.327191	0.655	0.541	8.62031e-09
RGS1	-0.380107	0.681	0.591	1.87531e-11	ENSCAFG00000029403 (TALDO1)	0.369866	0.598	0.945	3.01585e-204	RDH16	-0.768159	0.928	0.806	4.34513e-33	HSPA5	0.32608	0.529	0.367	0.00173756
ATP6AP1	-0.380905	0.776	0.641	7.73285e-33	TFF3	0.366767	0.432	0.489	0.0064073	MGST1	-0.770641	0.803	0.874	1.16845e-95	CYBA	0.322412	0.978	0.941	1.65775e-40
TUBB4B	-0.382817	0.731	0.714	1.38031e-11	ATP6V1A	0.366543	0.579	0.804	2.93387e-163	PDLIM1	-0.79359	0.903	0.887	9.41804e-70	MYBPC2	0.321221	0.787	0.575	1.37657e-30
TPP2	-0.391391	0.608	0.555	0.000152759	CLEC12A	0.365537	0.643	0.896	9.9637e-218	OAZ3	-0.803485	0.93	0.849	1.12565e-61	ANXA1	0.317081	0.944	0.913	6.36248e-29
TIMP1	-0.39145	0.788	0.721	8.857e-17	RGS2	0.363684	0.443	0.605	3.3388e-74	ADIPOR2	-0.832416	0.735	0.793	1.06886e-78	SLC39A14	0.316053	0.845	0.718	3.45584e-17
CXCR4 (CD184)	-0.392369	0.772	0.73	7.50684e-32	SEMA7A	0.363443	0.247	0.483	7.57526e-40	ENSCAFG00000032259	-0.833675	0.825	0.749	9.90646e-36	FAM208A	0.314438	0.86	0.711	4.63071e-24
DUSP6	-0.393831	0.818	0.571	1.3584e-102	SYNE1	0.361921	0.794	0.838	1.95211e-136	SFTPC	-1.00418	0.368	0.475	8.55332e-22	ENSCAFG00000013769 (SQOR)	0.314121	0.715	0.637	1.47913e-17
HK3	-0.398641	0.636	0.549	4.33652e-31	EDEM1	0.361151	0.568	0.752	1.19505e-164	CD36	-1.02657	0.825	0.787	5.80865e-82	ENSCAFG00000000823	0.313929	0.775	0.642	7.20108e-28
GSTM3	-0.398788	0.382	0.504	1.87637e-60	GSN	0.359839	0.539	0.709	5.12159e-118	DHRS4	-1.11283	0.949	0.917	4.0946e-165	OAS2	0.311748	0.831	0.677	3.77468e-19
ADAM28	-0.401047	0.645	0.546	2.79276e-09	DNAJA1	0.359271	0.509	0.674	4.37478e-91	ENSCAFG00000037086	-1.21438	0.966	0.954	1.19693e-187	PGD	0.306534	0.93	0.769	1.21312e-15
BLVRB	-0.409096	0.617	0.436	1.17796e-46	CCDC88A	0.358507	0.561	0.808	8.56244e-248	MT1X	-1.2663	0.901	0.769	6.41877e-13	SYNE2	0.30541	0.824	0.637	4.90716e-33
ETS1	-0.421204	0.685	0.707	7.73386e-37	RPS6KA4	0.356882	0.441	0.629	7.61561e-79						C1QB	0.301295	0.833	0.665	1.33739e-06
AOAH	-0.422594	0.805	0.714	2.49388e-86	SLC38A1	0.356652	0.331	0.535	4.13255e-31						FOLH1	0.30054	0.87	0.73	6.9721e-50
HLA-DRB1 (MHCII)	-0.431185	0.999	0.888	2.41144e-10	AXIN2	0.356615	0.722	0.755	4.70695e-110						PSAP	0.298637	0.647	0.431	3.676e-20
PIK3AP1	-0.448587	0.713	0.654	1.42315e-54	CXCL8	0.352322	0.367	0.465	1.76086e-08						MSR1 (CD204)	0.296476	0.915	0.874	5.64384e-30
LTA4H	-0.450565	0.613	0.558	2.36389e-08	CAPS	0.351289	0.551	0.497	8.57505e-12						PLA2G7	0.288782	0.71	0.511	3.86805e-13
ENSCAFG00000032173	-0.453462	0.783	0.569	8.59043e-52	ENSCAFG00000002834 (SIGLEC10)	0.348344	0.432	0.585	3.71187e-56						GPD1	0.286311	0.841	0.551	1.232e-77
TMEM173	-0.464935	0.643	0.612	4.98682e-15	STAT1	0.348255	0.599	0.783	9.44513e-152						DDX39A	0.286236	0.696	0.45	1.53444e-37
PLD3	-0.470446	0.818	0.783	6.58311e-58	GPR171	0.34761	0.64	0.271	1.2086e-166						PSMD14	0.279257	0.795	0.511	1.87869e-39
FDPS	-0.470872	0.56	0.653	2.22237e-11	HERPUD1	0.347433	0.527	0.521	1.64893e-05						HM13	0.278838	0.693	0.552	4.54534e-17
WFDC2	-0.475022	0.581	0.635	1.27785e-31	ACTN1	0.346858	0.238	0.481	9.81849e-51						MAMDC2	0.273892	0.879	0.774	1.65776e-08
HAVCR1	-0.475194	0.462	0.652	3.74134e-186	HM13	0.344057	0.553	0.558	0.000896294						ENSCAFG00000016577	0.273178	0.928	0.873	7.21474e-13
ZFP36L2	-0.478863	0.96	0.761	1.09484e-51	P4HA1	0.343879	0.588	0.823	2.86045e-223						ACAT2	0.272402	0.826	0.522	1.13369e-69
ATG7	-0.481171	0.779	0.712	7.15084e-37	DNAJB13	0.343273	0.723	0.683	8.24194e-24						ENSCAFG00000004917	0.268704	0.635	0.468	4.91682e-15
GNGT2	-0.481323	0.487	0.551	0.000175032	LDLR	0.34259	0.65	0.54	1.23232e-07						SORT1	0.268647	0.78	0.605	3.60994e-26
ENSCAFG00000031786	-0.484127	0.498	0.407	9.2739e-27	PSMD14	0.34172	0.492	0.526	6.7566e-10						ENSCAFG00000025063 (CD46)	0.261129	0.64	0.413	7.2885e-15
SLC4A7	-0.485938	0.583	0.621	9.55992e-06	ENSCAFG00000030087 (PLCAF)	0.340552	0.11	0.431	2.7575e-114						ENSCAFG00000031869 (CCL23)	0.259383	0.889	0.795	1.6724e-08
LCP1	-0.492237	0.746	0.607	1.77667e-27	MARCO	0.340417	0.412	0.633	5.54781e-82						ENSCAFG00000004730 (PLAUR)	0.258828	0.78	0.545	9.23316e-33
ENSCAFG00000028453	-0.497912	0.667	0.565	1.30065e-12	XAF1	0.337641	0.47	0.544	5.89294e-10						TIMP1	0.257905	0.809	0.768	1.77848e-12
ENSCAFG00000000814	-0.505642	0.988	0.814	2.58712e-15	EGR1	0.336034	0.397	0.55	0.00135188						HAT1	0.25673	0.78	0.549	3.62218e-57
BPI	-0.507774	0.998	0.926	1.03248e-52	BPI	0.335493	0.868	0.997	9.72964e-73						LGALS1	0.255097	0.973	0.95	4.02225e-20
ENSCAFG00000031490	-0.50806	0.62	0.753	1.07087e-71	GPR155	0.3335	0.497	0.544	3.1498e-13						ENSCAFG00000038244	-0.25275	0.502	0.634	9.06198e-12
ITGA5 (CD49E)	-0.51263	0.769	0.714	3.46869e-13	ENSCAFG00000002660	0.333369	0.5	0.659	1.413e-42						MTMR4	-0.252885	0.37	0.582	1.27208e-20
CD163	-0.515159	0.768	0.656	9.58516e-51	KIT	0.332955	0.473	0.512	1.00561e-14						ARSG	-0.255142	0.324	0.491	3.96747e-15
SERPINB9	-0.524718	0.664	0.698	0.00043409	LSP1	0.330856	0.437	0.914	4.09513e-238						C7orf57	-0.256411	0.556	0.616	8.99975e-05
CORO1A	-0.525286	0.648	0.566	9.13387e-08	PCK2	0.329758	0.604	0.745	1.6522e-89						CREG1	-0.257506	0.717	0.772	0.00644684
ENSCAFG00000040531	-0.529446	0.775	0.702	2.19309e-27	ADGRF5	0.329391	0.772	0.897	0						ENSCAFG00000030080	-0.266446	0.71	0.787	0.00331837
CCL4	-0.531249	0.711	0.687	1.3158e-12	HACD1	0.328522	0.379	0.627	1.73811e-67						SLC4A7	-0.269826	0.498	0.597	5.11294e-07
S100A4	-0.537164	0.954	0.865	1.55478e-33	LPAR6	0.327972	0.528	0.397	5.55839e-15						CMBL	-0.273874	0.771	0.765	9.54399e-05
CXCL10	-0.540751	0.69	0.508	8.28499e-85	TBC1D4	0.327961	0.52	0.608	7.35186e-12						ICAM1	-0.276046	0.696	0.744	1.71212e-05
FN1	-0.544506	0.464	0.511	0.0226406	SQLE	0.326514	0.577	0.371	1.49869e-48						SH3BP1	-0.278035	0.428	0.513	9.95014e-08
ENSCAFG00000014478	-0.545032	0.753	0.746	1.08266e-11	AK8	0.324144	0.272	0.072	4.36937e-22						ENSCAFG00000033303	-0.28109	0.754	0.75	1.05671e-08
IL18	-0.54744	0.663	0.614	1.18463e-16	CD40	0.322886	0.449	0.547	1.31826e-23						PDXK	-0.291012	0.894	0.908	1.27314e-06
ENSCAFG00000032358	-0.56001	0.449	0.348	4.05481e-29	BAZ1A	0.321611	0.468	0.799	1.48494e-257						NFATC2	-0.294796	0.7	0.759	9.28897e-11
FGD2	-0.56956	0.705	0.615	1.81997e-11	JAG1	0.321353	0.449	0.654	3.96359e-96						ENSCAFG00000030164 (TRX)	-0.295573	0.969	0.945	1.24499e-07
ENSCAFG00000017257	-0.573366	0.847	0.757	3.03719e-48	ENSCAFG00000032576 (SPATA32)	0.321288	0.647	0.5	1.4392e-08						S100P	-0.299453	0.923	0.941	1.92907e-07
LMNA	-0.585399	0.936	0.846	7.47199e-22	PSME2	0.319856	0.272	0.768	1.41269e-281						ENSCAFG00000038402	-0.300141	0.674	0.768	8.17845e-26
TCIRG1	-0.594156	0.665	0.606	1.80398e-10	WDFY4	0.318958	0.21	0.557	4.13594e-105						ISCA1	-0.301086	0.698	0.748	1.70409e-08
ENSCAFG00000023735	-0.598311	0.638	0.704	6.01464e-05	CLEC2D	0.318557	0.45	0.704	4.17397e-87						WIPI1	-0.305602	0.522	0.679	4.11475e-14
SPP1	-0.635631	0.541	0.588	2.4747e-10	ENSCAFG00000019360 (AMDHD2)	0.318447	0.464	0.732	2.41346e-197						ENSCAFG00000006485	-0.322161	0.507	0.67	2.22158e-20
FES	-0.639532	0.572	0.635	1.49059e-09	ANGPTL4	0.317283	0.655	0.764	5.89288e-128						ENSCAFG00000025174 (GCSH)	-0.325095	0.717	0.738	0.000779669
DLA-79 (MHCI)	-0.702449	0.598	0.505	2.42324e-14	GIMAP7	0.315934	0.697	0.609	1.00415e-10						FGD2	-0.326039	0.556	0.685	2.18463e-10
HSP90AA1	-0.703543	0.824	0.747	3.813e-29	DDX60	0.315429	0.278	0.699	1.0072e-262						ENSCAFG00000020014 (GCSH)	-0.329989	0.739	0.749	9.7726e-06
TKT	-0.720295	0.685	0.729	0.000932129	ENSCAFG00000002855 (SIGLEC13)	0.314496	0.398	0.659	3.3011e-75						GNG11	-0.330523	0.93	0.878	1.92618e-07
ENSCAFG00000034474	-0.741739	0.639	0.689	2.50249e-05	ODF2	0.313399	0.659	0.624	4.57508e-09						MGAT4B	-0.334118	0.715	0.785	4.29584e-11
ENSCAFG00000031841	-0.758862	0.675	0.648	0.00375262	AKAP11	0.313236	0.636	0.655	4.53592e-12						TYROBP	-0.336573	0.949	0.955	1.10623e-32
CCL2	-0.797671	0.443	0.51	3.6732e-13	RRBP1	0.312696	0.719	0.752	9.43539e-106						AP1S2	-0.340064	0.79	0.809	1.29034e-07
APOC1	-0.979425	0.761	0.598	6.2607e-07	CLPTM1L	0.311545	0.521	0.614	2.75155e-34						ATF4	-0.341732	0.838	0.811	0.00108599
TMSB10	-0.996579	0.806	0.673	0.0129628	ENSCAFG00000030475 (NAGK)	0.311534	0.63	0.636	5.34763e-16						PMEPA1	-0.341756	0.771	0.791	1.1308e-08
SFTPC	-1.87973	0.517	0.333	7.66604e-52	IL18BP	0.311116	0.119	0.518	1.43464e-271						VMA21	-0.353603	0.478	0.647	1.23392e-12
					TNFRSF25	0.310414	0.635	0.653	2.46998e-73						TMEM2	-0.354012	0.534	0.738	3.13164e-21
					MT1X	0.308628	0.655	0.801	1.65148e-31						ENSCAFG00000008899	-0.359707	0.729	0.774	1.00809e-05
					NAGA	0.30788	0.685	0.68	1.72973e-32						NINJ1	-0.398881	0.78	0.793	4.15201e-10
					TMEM86A	0.307714	0.584	0.636	1.60293e-46						SEC11C	-0.419844	0.896	0.849	1.4425e-09
					ACTB	0.306283	0.689	0.993	3.42879e-97						ATP5MC1	-0.420632	0.775	0.806	1.11792e-06
					UBC	0.301992	0.699	0.902	1.06814e-251						PSTPIP2	-0.425345	0.915	0.896	2.73396e-07
					C17orf64	0.30194	0.427	0.648	1.09873e-61						FAM96A	-0.427648	0.742	0.792	4.56418e-10
					IRF4	0.301746	0.659	0.863	1.65152e-277						SEC61B	-0.428069	0.862	0.884	7.32137e-12
					ENSCAFG00000033183	0.300357	0.554	0.605	3.80324e-17						HEBP1	-0.449057	0.744	0.8	1.41133e-12
					NEDD4	0.299928	0.613	0.672	1.59342e-05						EEF1A1	-0.461019	0.959	0.946	3.93505e-34
					CAMK1	0.299906	0.182	0.64	2.36869e-242						ENSCAFG00000005694 (NAP1L1)	-0.463457	0.831	0.854	5.82239e-06
					DLA-DQA1 (MHCII)	0.299825	0.316	0.818	0						ENSCAFG00000023933 (CEACAM1)	-0.466664	0.551	0.689	2.94779e-16
					ENSCAFG00000005852	0.298678	0.225	0.67	1.09295e-265						BATF3	-0.466898	0.751	0.765	2.68133e-11
					ATP6V1B2	0.297731	0.446	0.759	1.01285e-234						RGS10	-0.47469	0.913	0.959	7.27898e-19
					LMNA	0.297329	0.73	0.943	0						ZFP36L2	-0.480208	0.923	0.904	1.3351e-10
					ATP11A	0.297096	0.668	0.625	6.91514e-19						OAZ3	-0.493453	0.833	0.856	5.55193e-12
					EIF5A2	0.296166	0.52	0.532	0.00411839						GPX1	-0.494599	0.973	0.935	3.37318e-51
					ENSCAFG00000013770 (ARHGAP27)	0.292828	0.27	0.615	4.41446e-160						CRIP1	-0.525669	0.911	0.926	4.32552e-40
					SPP1	0.292116	0.476	0.568	1.71308e-29						TPPP	-0.528924	0.848	0.893	3.00083e-24
					ENSCAFG00000035591	0.291636	0.27	0.53	3.82139e-83						SAT1	-0.558833	0.952	0.939	2.66139e-41
					ASPM	0.289267	0.707	0.573	4.06962e-24						ZFP36	-0.561592	0.778	0.859	6.28275e-17
					SGMS1	0.287598	0.589	0.77	2.86832e-173						ENSCAFG00000037735 (TMSB4X)	-0.570848	0.998	0.994	7.97243e-137
					FBP1	0.287332	0.605	0.428	1.03842e-36						ATOX1	-0.57902	0.865	0.859	5.57222e-23
					CDKN1A	0.287283	0.415	0.692	2.24341e-163						ENSCAFG00000015164	-0.58708	0.862	0.899	1.7292e-15
					FILIP1L	0.286788	0.436	0.646	3.01815e-101						DUSP6	-0.588898	0.643	0.753	3.48343e-15
					CTSD	0.28644	0.594	0.932	1.00343e-278						ENSCAFG00000037086	-0.593414	0.947	0.955	1.98575e-21
					ENSCAFG00000020333 (PSMB10)	0.286315	0.182	0.58	3.23412e-196						ENSCAFG00000030449	-0.595629	0.626	0.72	9.20828e-15
					ADAM8	0.284336	0.178	0.504	3.21625e-131						ENSCAFG00000005494 (FTL)	-0.604629	0.998	0.987	1.19322e-49
					ENSCAFG00000028464	0.284077	0.279	0.509	1.34532e-59						C15orf48	-0.638824	0.944	0.946	5.85778e-52
					VPS50	0.283148	0.374	0.487	0.024623						FTH1	-0.666481	0.993	0.989	1.23366e-110
					MEF2C	0.28292	0.306	0.435	3.08575e-09						FTH1.1	-0.679535	0.928	0.936	1.09371e-38
					ENSCAFG00000029004 (GSTK1)	0.28122	0.571	0.754	6.68072e-158						GLRX	-0.694501	0.896	0.906	2.04653e-36
					MBOAT7	0.278841	0.485	0.591	4.98033e-47						CCL5	-0.69849	0.908	0.839	0.00599944
					ITGAX (CD11c)	0.278758	0.694	0.698	4.43806e-27						HMGN2	-0.698998	0.889	0.867	5.26483e-37
					ENSCAFG00000002945	0.278384	0.365	0.535	5.36211e-25						ENSCAFG00000004962	-0.712231	0.778	0.865	1.00796e-23
					ACAP1	0.277944	0.588	0.598	2.67715e-08						ENSCAFG00000001606	-0.726816	0.918	0.955	1.61061e-38
					TSTD1	0.277788	0.494	0.656	2.01601e-99						ENSCAFG00000010493 (ATG3)	-0.762705	0.949	0.956	1.3173e-45
					ENSCAFG00000038374	0.277517	0.234	0.571	3.41614e-120						TMSB10	-0.842609	0.826	0.767	0.00022693
					DUSP1	0.275403	0.532	0.771	2.28886e-217						SFTPC	-0.935878	0.326	0.471	1.7831e-15
					DUT	0.27251	0.547	0.682	1.6891e-69
					RFX2	0.272403	0.695	0.759	1.59185e-45
					HMGCR	0.272116	0.254	0.577	5.41006e-142
					INCENP	0.271839	0.707	0.565	1.83599e-37
					DDIT3	0.271631	0.525	0.698	3.24072e-76
					HMGB2	0.268934	0.489	0.683	4.72013e-120
					ENSCAFG00000028603 (CD33)	0.268685	0.359	0.589	2.27821e-66
					BLOC1S6	0.26849	0.252	0.514	3.85836e-105
					GADD45A	0.268016	0.637	0.654	1.08777e-54
					IDNK	0.267524	0.57	0.663	0.0011929
					UNC119	0.26717	0.557	0.647	2.21275e-16
					TAZ	0.266513	0.677	0.724	8.92077e-102
					ENSCAFG00000031865	0.266013	0.733	0.633	7.25233e-11
					ADAM9	0.265761	0.541	0.74	1.4897e-174
					LPAR3	0.264372	0.57	0.674	6.88422e-78
					MTMR4	0.26437	0.558	0.577	8.82028e-19
					PRSS22	0.264233	0.606	0.678	8.54315e-45
					MOSPD2	0.262522	0.327	0.667	9.80243e-203
					ISG20	0.260949	0.308	0.574	7.93019e-69
					GRN	0.260631	0.449	0.619	5.0854e-90
					LGALS1	0.258556	0.753	0.985	1.86859e-113
					ZNF385A	0.258039	0.606	0.755	1.58267e-156
					ACSF2	0.257575	0.575	0.672	1.32928e-57
					TBC1D2	0.256753	0.662	0.677	3.8683e-27
					LY96	0.256271	0.413	0.697	9.50295e-161
					PSTPIP2	0.255956	0.778	0.917	3.13755e-244
					JAML	0.254931	0.384	0.296	2.36787e-43
					PRDX6	0.254219	0.276	0.518	5.73115e-34
					USP12	0.25389	0.421	0.656	8.09443e-119
					TMEM2	0.252818	0.641	0.746	8.07108e-130
					PFKP	0.252748	0.626	0.769	3.82091e-168
					HIP1	0.252313	0.335	0.528	5.06697e-38
					TBXAS1	0.251448	0.549	0.723	1.50237e-144
					MRC1 (CD206)	0.250895	0.507	0.938	9.28512e-251
					SGO2	0.250836	0.524	0.552	1.36186e-09
					CYFIP2	0.250003	0.149	0.31	4.71177e-55
					C15orf48	-0.252901	0.679	0.992	2.29316e-180
					LIPA	-0.254537	0.514	0.924	0
					ENSCAFG00000004962	-0.256199	0.482	0.927	0
					ARSB	-0.257076	0.602	0.775	9.19582e-251
					SCD	-0.257277	0.618	0.853	0
					CFD	-0.268073	0.529	0.984	5.86601e-278
					ENSCAFG00000029509 (MCEMP1)	-0.27199	0.459	0.842	0
					FUCA1	-0.272557	0.542	0.964	0
					TMEM37	-0.273396	0.244	0.708	0
					BHLHE41	-0.276946	0.227	0.666	2.77006e-267
					ATP6V1F	-0.280914	0.532	0.816	0
					CMBL	-0.281056	0.689	0.778	9.77806e-278
					FCGR1A (CD64)	-0.28124	0.312	0.733	6.00604e-301
					EEA1	-0.284099	0.471	0.798	0
					ENSCAFG00000005494 (FTL)	-0.284361	0.914	1	1.16796e-166
					ENSCAFG00000017708 (HEXA)	-0.287635	0.24	0.724	0
					MMD	-0.290191	0.588	0.828	0
					HSPB1	-0.291645	0.346	0.947	0
					CALML4	-0.29209	0.508	0.765	9.09254e-234
					OAZ3	-0.292271	0.502	0.916	0
					BATF3	-0.292585	0.31	0.842	0
					FTH1	-0.296699	0.929	1	1.22504e-134
					LGALS3	-0.303879	0.501	0.971	3.0661e-255
					MGAT4B	-0.307859	0.553	0.821	0
					ENSCAFG00000023691 (LST1)	-0.316646	0.395	0.953	0
					CTSS	-0.31986	0.462	0.975	1.08027e-245
					STOM	-0.327838	0.356	0.887	0
					CSTB	-0.341651	0.577	0.992	0
					RBP4	-0.341901	0.4	0.817	0
					DYNLL1	-0.342269	0.389	0.86	0
					PEPD	-0.344546	0.548	0.967	0
					IL1RN	-0.348268	0.371	0.817	0
					ENSCAFG00000037735 (TMSB4X)	-0.358188	0.963	1	1.92743e-174
					LRMDA	-0.359678	0.438	0.793	0
					EHD4	-0.359884	0.669	0.874	0
					FSTL1	-0.375092	0.616	0.894	0
					TYROBP	-0.381631	0.706	0.997	4.47363e-242
					SNX3	-0.390241	0.475	0.8	0
					GGH	-0.395757	0.533	0.979	0
					TPPP	-0.397367	0.695	0.925	0
					ENSCAFG00000014051 (TSPAN7)	-0.404084	0.255	0.776	0
					ENSCAFG00000006373	-0.404895	0.724	0.88	0
					MGLL	-0.409535	0.604	0.893	0
					C1QA	-0.42496	0.431	0.878	5.63456e-254
					GLRX	-0.431761	0.668	0.947	0
					PDLIM1	-0.433995	0.566	0.944	0
					LYZ	-0.446745	0.498	0.979	8.15942e-285
					ENSCAFG00000031706 (FABP5)	-0.450584	0.529	0.934	0
					NENF	-0.451363	0.502	0.844	0
					ISCA1	-0.457198	0.329	0.819	0
					CRIP1	-0.464186	0.532	0.993	8.20729e-287
					GPX1	-0.466853	0.586	0.997	3.49541e-215
					CD63	-0.475261	0.504	0.984	4.96788e-256
					FTH1.1	-0.485519	0.674	0.981	0
					TGFBR2	-0.4924	0.5	0.915	0
					PPIB	-0.502205	0.504	0.845	0
					C1QB	-0.58493	0.341	0.728	5.90989e-169
					CST3	-0.58842	0.5	0.987	0
					ENSCAFG00000010493 (ATG3)	-0.630443	0.757	0.99	0
					DHRS7	-0.851762	0.518	0.984	0
