# Supplementary material for: Identification of Pro-Fibrotic Macrophage Populations by Single-Cell Transcriptomic Analysis in West Highland White Terriers Affected With Canine Idiopathic Pulmonary Fibrosis
Source: Front Immunol. 2020 Dec 15;11:611749. doi: 10.3389/fimmu.2020.611749 (PMC7770158; doi:10.3389/fimmu.2020.611749)
Supplement: Supplementary file 6 [file Table_6.xlsx]

## Sheet: Feuil1
Supplementary Table 6. Differentially expressed genes between healthy West Highland white terriers (WHWTs) and WHWTs affected with canine idiopathic pulmonary fibrosis in each cluster of macrophages/monocytes (Ma/Mo) found by single-cell RNA sequencing.
M0					M1					M2					M3					M4
Genes	avg_logFC	pct.1	pct.2	p_val_adj	Genes	avg_logFC	pct.1	pct.2	p_val_adj	Genes	avg_logFC	pct.1	pct.2	p_val_adj	Genes	avg_logFC	pct.1	pct.2	p_val_adj	Genes	avg_logFC	pct.1	pct.2	p_val_adj
MT1X	-1.78448	0.97	0.541	6.02235e-142	VIM	0.852779	0.981	0.87	2.59437e-14	ENSCAFG00000032259	0.32244	0.902	0.346	2.29853e-24	FLNB	-0.25147	0.96	0.493	1.89997e-09	AKAP11	0.500338	0.878	0.263	0.00443579
MT2A	-1.62311	0.996	0.706	4.57222e-61	IDO1	0.792536	0.209	0.004	2.07283e-82	TPP2	-0.251632	0.814	0.362	1.23423e-08	GYPC	-0.256349	0.953	0.5	1.17469e-12	ADAM28	0.41093	0.878	0.263	0.00349606
					FN1	0.768665	0.348	0.498	7.7725e-44	HLA-DRB1	-0.279519	1	1	0.000208812	WFDC2	-0.257161	0.822	0.391	2.60489e-06	NEDD9	0.375937	0.796	0.197	0.043797
					SPP1	0.678289	0.634	0.316	2.12973e-05	A2M	-0.292505	0.949	0.492	1.08215e-09	CYB5R2	-0.257938	0.601	0.362	0.0408038	DMAC2	0.36259	0.878	0.303	0.000670894
					S100A4	0.675592	0.898	0.661	1.89402e-33	NRP2	-0.298708	0.888	0.562	0.0126865	DHODH	-0.260528	0.902	0.37	2.32272e-15	HTRA1	0.280893	0.816	0.224	0.043797
					ENSCAFG00000030810	0.667201	0.384	0.499	2.8727e-23	ENSCAFG00000028603	-0.315137	0.772	0.369	0.0301357	LRIF1	-0.26812	0.913	0.435	2.03447e-08
					EEF1A1	0.641935	0.839	0.492	2.74731e-24	MT2A	-0.389161	0.99	0.569	8.2203e-13	CPNE3	-0.268598	0.815	0.464	3.30861e-05
					TYROBP	0.628982	0.909	0.502	4.15086e-24	FAM129A	-0.393551	0.904	0.854	0.020988	RENBP	-0.269016	0.783	0.384	3.92054e-05
					THY1	0.593995	0.942	0.553	9.00914e-18	SLC39A14	-0.494233	0.872	0.577	1.31678e-05	HEATR5A	-0.269976	0.928	0.42	1.68255e-08
					CLEC2D	0.571234	0.485	0.415	0.00385848	MT1X	-0.503944	0.986	0.377	7.17972e-25	IRS2	-0.275255	0.971	0.674	2.30678e-05
					CRIP1	0.56642	0.679	0.383	0.0390965	CCL4	-0.612885	0.811	0.492	0.0195136	FAM46A	-0.277149	0.957	0.529	0.00294563
					CD47	0.535806	0.223	0.163	7.13672e-18						HK3	-0.281358	0.808	0.449	0.00210039
					DHRS7	0.531587	0.649	0.385	0.00039605						PMM1	-0.284635	0.946	0.616	0.00262641
					FOLR2	0.488089	0.845	0.354	6.31714e-35						CCDC47	-0.287346	0.736	0.348	0.00372006
					RGS2	0.482535	0.629	0.256	2.67873e-17						ENSCAFG00000020014	-0.289367	0.851	0.514	0.0202527
					RGS10	0.476295	0.978	0.6	1.40384e-54						CD82	-0.295988	0.757	0.312	1.78711e-09
					RNASEK	0.474536	0.754	0.306	5.65476e-30						ENSCAFG00000002440	-0.323717	0.891	0.551	0.00470889
					ENSCAFG00000030449	0.433478	0.58	0.291	0.000991746						SUOX	-0.331201	0.848	0.551	0.000568728
					RAB9A	0.426486	0.764	0.384	5.40868e-45						CCSER1	-0.332482	0.949	0.551	1.06651e-09
					CYBA	0.419211	0.868	0.499	6.0989e-20						SYNE2	-0.341426	0.946	0.58	0.000651276
					PLAC8	0.419178	0.645	0.39	8.75477e-06						C3	-0.343935	0.96	0.594	0.000113556
					ENSCAFG00000018277 (CKB)	0.413876	0.48	0.219	0.000685192						RGS1	-0.344352	0.88	0.399	2.26211e-12
					SEC11C	0.409542	0.724	0.223	2.51446e-36						PTH2	-0.349197	0.993	0.58	4.60821e-05
					ENSCAFG00000028912 (CD300H)	0.405422	0.571	0.101	8.41362e-05						MYOF	-0.376954	0.855	0.486	0.00385566
					VCAN	0.404578	0.594	0.069	2.96088e-07						LRRC19	-0.383549	0.851	0.377	6.90518e-10
					CXCL8	0.402742	0.382	0.351	7.33446e-23						SPP1	-0.411288	0.75	0.283	4.54654e-06
					ENSCAFG00000013015 (FCGR3A)	0.400735	0.773	0.266	7.04092e-44						TFRC	-0.412234	0.975	0.667	0.000198207
					ENSCAFG00000031753 (IGKC)	0.397259	0.19	0.112	1.20279e-24						PFKFB3	-0.558	0.957	0.449	4.24537e-06
					RAB10	0.394483	0.773	0.487	1.40692e-24						DHDH	-0.566274	0.946	0.493	0.0054981
					MUC20	0.390436	0.4	0.245	1.97837e-12						SLC39A14	-0.838475	0.953	0.63	6.95864e-07
					FSCN1	0.386292	0.372	0.051	9.06313e-20						MT1X	-2.55375	0.938	0.391	2.64028e-05
					CLU	0.385329	0.902	0.443	3.92689e-33
					S100P	0.38418	0.905	0.476	2.02556e-35
					LTA4H	0.382286	0.58	0.267	0.0086128
					CSTB	0.379775	0.786	0.366	2.06073e-17
					UBB	0.377786	0.605	0.256	0.0127397
					ENSCAFG00000031490	0.373474	0.962	0.562	3.52784e-38
					GZMB	0.365729	0.914	0.516	1.5631e-65
					ICOS	0.36197	0.152	0.072	2.60796e-25
					CD69	0.360466	0.435	0.442	1.61597e-23
					ENSCAFG00000040266	0.34968	0.539	0.157	2.38149e-12
					CYFIP2	0.344187	0.218	0.08	1.4398e-31
					ENSCAFG00000039561	0.336617	0.483	0.069	0.000886581
					CHN2	0.335661	0.586	0.394	1.73096e-05
					ENSCAFG00000030657	0.335451	0.267	0.077	5.93416e-39
					TNFSF13	0.333412	0.885	0.421	8.7412e-57
					LFNG	0.332177	0.568	0.176	3.51289e-05
					PCBD2	0.331183	0.779	0.256	7.91399e-57
					ENSCAFG00000031869 (CCL23)	0.329157	0.401	0.327	5.84998e-13
					NPC2	0.327665	0.771	0.301	1.63506e-31
					CCR7	0.326195	0.685	0.105	5.66079e-31
					ENSCAFG00000031806	0.321084	0.348	0.231	8.79753e-20
					CCR5	0.319907	0.857	0.479	1.00971e-48
					ETS1	0.318093	0.84	0.537	1.20611e-08
					RUNX2	0.312545	0.448	0.457	8.67579e-12
					ENSCAFG00000030080	0.307974	0.797	0.237	1.57693e-52
					LAMP2	0.303175	0.574	0.318	0.0403891
					KLRD1	0.302263	0.927	0.396	4.3434e-125
					HMGN2	0.295497	0.69	0.322	2.77784e-18
					ENSCAFG00000001606	0.293011	0.932	0.646	2.8757e-35
					FTH1	0.29146	0.962	0.896	0.000303014
					PLAU	0.291186	0.64	0.161	2.05138e-15
					CXCL14	0.29064	0.431	0.156	1.92342e-07
					CD3G	0.288793	0.335	0.412	2.30307e-29
					CSF2RB	0.288416	0.641	0.335	4.65066e-12
					FAM96A	0.287023	0.615	0.298	1.44288e-08
					NAPSA	0.284298	0.209	0.087	2.51402e-21
					LY96	0.283727	0.604	0.221	8.43382e-08
					MAPK13	0.282273	0.593	0.103	3.90491e-33
					C19orf66	0.277546	0.677	0.106	1.72829e-42
					ZNF296	0.276263	0.339	0.143	4.9271e-21
					FDPS	0.275774	0.756	0.446	1.30038e-05
					DUSP4	0.27228	0.942	0.484	4.20175e-58
					ENSCAFG00000010493 (ATG3)	0.271758	0.891	0.623	1.01187e-27
					IL4I1	0.270575	0.711	0.15	2.71296e-32
					LAG3	0.270063	0.616	0.267	9.45411e-05
					IFI30	0.263452	0.809	0.291	1.17232e-41
					ENSCAFG00000004690	0.263261	0.784	0.56	2.14129e-11
					ADAM19	0.260204	0.655	0.109	2.50029e-17
					TKT	0.258823	0.712	0.513	3.69632e-08
					HEBP1	0.258216	0.84	0.391	3.35794e-73
					IRF1	0.252042	0.79	0.414	2.87665e-36
					ZYX	-0.251337	0.714	0.383	2.57255e-16
					TUBB4B	-0.252375	0.818	0.536	8.62575e-16
					HIP1	-0.253535	0.521	0.149	9.37474e-14
					DENND5B	-0.255468	0.601	0.147	1.16335e-51
					ATP11A	-0.255973	0.933	0.401	2.87948e-61
					PRDM1	-0.255989	0.702	0.339	1.01294e-08
					ERP29	-0.25677	0.581	0.202	5.34374e-16
					GNGT2	-0.256775	0.594	0.511	0.0100375
					ENSCAFG00000002448 (AHR)	-0.256922	0.741	0.258	1.10746e-36
					GLDN	-0.257504	0.929	0.407	1.3303e-34
					ENSCAFG00000024944 (CD300LB)	-0.263364	0.854	0.411	1.41741e-10
					ACSL1	-0.263628	0.78	0.454	5.61761e-20
					PHLPP2	-0.26378	0.908	0.53	0.000556824
					AKR1A1	-0.264667	0.849	0.542	1.02586e-13
					GSAP	-0.264837	0.601	0.251	9.89973e-13
					SLC20A1	-0.264945	0.899	0.479	1.68382e-41
					TFF1	-0.266803	0.33	0.198	0.000179657
					STX2	-0.268193	0.924	0.348	2.32931e-102
					TAZ	-0.268373	0.93	0.423	7.90294e-43
					LPGAT1	-0.268527	0.807	0.401	4.77486e-14
					FGF1	-0.268704	0.881	0.181	6.85882e-122
					TNIP2	-0.269193	0.647	0.517	0.0241354
					B4GALT6	-0.270329	0.969	0.546	0.000442274
					MYO5A	-0.27224	0.815	0.238	9.75719e-88
					AKAP11	-0.272688	0.894	0.377	5.89365e-34
					EFHC1	-0.27597	0.642	0.086	2.67558e-21
					DHDH	-0.27605	0.733	0.322	8.32073e-39
					GIMAP7	-0.277795	0.894	0.499	4.78941e-18
					DAAM1	-0.278955	0.55	0.162	1.87659e-27
					ITM2B	-0.279441	0.784	0.193	3.1821e-66
					TTC38	-0.282158	0.838	0.443	2.11109e-18
					SIPA1L2	-0.282482	0.941	0.535	3.00881e-07
					CD81	-0.282856	0.396	0.089	9.22214e-15
					TUBB2A	-0.283236	0.75	0.301	4.90804e-33
					ENSCAFG00000032576 (SPATA32)	-0.284819	0.917	0.374	7.87844e-42
					KNTC1	-0.285955	0.61	0.246	6.31855e-19
					CD68	-0.287402	0.86	0.298	1.78651e-61
					PXDC1	-0.288913	0.657	0.202	1.62277e-20
					ENSCAFG00000035591	-0.288988	0.415	0.124	2.29841e-06
					NRP2	-0.292168	0.982	0.443	2.98232e-55
					ASPM	-0.292575	0.928	0.484	1.22628e-09
					EFNB1	-0.293822	0.533	0.181	3.39421e-23
					SNTB1	-0.293952	0.942	0.461	8.63081e-70
					ENSCAFG00000003909	-0.294075	0.809	0.26	7.03528e-67
					KMO	-0.294428	0.824	0.296	6.44658e-72
					GPD1	-0.294596	0.534	0.196	1.22025e-12
					ACSF2	-0.295339	0.741	0.408	1.02417e-20
					MMD	-0.295734	0.821	0.353	1.71435e-50
					FSTL1	-0.296025	0.765	0.467	8.97452e-08
					ACER2	-0.297262	0.648	0.162	5.39121e-27
					EZH2	-0.297646	0.917	0.348	4.97734e-53
					COL15A1	-0.300784	0.725	0.198	9.00807e-46
					LMO4	-0.302171	0.761	0.481	0.0002858
					CSF1	-0.3023	0.723	0.33	1.6057e-25
					STK38L	-0.304675	0.696	0.333	1.35401e-19
					SPA17	-0.305094	0.684	0.454	3.3803e-10
					FXYD1	-0.307243	0.809	0.527	5.05954e-05
					MGLL	-0.308298	0.762	0.444	4.28538e-18
					CENPW	-0.30932	0.553	0.104	1.90084e-30
					PIK3AP1	-0.309736	0.812	0.353	5.97077e-27
					KYNU	-0.309808	0.681	0.372	8.19422e-14
					LIPA	-0.310679	0.758	0.268	1.44809e-35
					ENSCAFG00000010718 (ICOSLG)	-0.311721	0.616	0.15	2.81757e-31
					ENSCAFG00000035346	-0.312876	0.962	0.408	6.27692e-37
					FGF10	-0.314805	0.703	0.269	1.09837e-31
					SLC6A6	-0.315035	0.714	0.269	1.36715e-38
					MDH1	-0.315738	0.58	0.217	4.66135e-12
					SLCO2B1	-0.316536	0.431	0.124	8.36987e-11
					NPAS1	-0.317949	0.172	0.173	3.18056e-09
					AGPAT3	-0.319813	0.81	0.351	3.58998e-39
					NR1H3	-0.320745	0.834	0.499	1.69999e-23
					TBL3	-0.3217	0.633	0.24	5.1686e-19
					HSPA5	-0.322001	0.641	0.186	3.09811e-19
					ACSL4	-0.322373	0.827	0.486	1.2648e-20
					ENSCAFG00000038402	-0.324003	0.957	0.494	5.32406e-104
					PHF10	-0.324082	0.655	0.187	9.30787e-42
					ENSCAFG00000006436	-0.325334	0.741	0.447	3.09134e-07
					C17H1orf162	-0.325605	0.84	0.502	5.88811e-40
					ENSCAFG00000035151	-0.327434	0.894	0.458	2.44838e-61
					IFIT2	-0.328194	0.836	0.417	1.01332e-43
					ENSCAFG00000002336	-0.328348	0.954	0.22	2.52602e-149
					THEMIS2	-0.328553	0.905	0.389	6.23357e-45
					ENSCAFG00000007199	-0.330634	0.97	0.143	2.57939e-209
					SPNS1	-0.332942	0.939	0.432	1.4306e-60
					POR	-0.333626	0.927	0.504	1.48083e-13
					TMEM86A	-0.334548	0.736	0.431	0.000770628
					TENM3	-0.336055	0.262	0.156	0.000888423
					PNPLA2	-0.336471	0.878	0.585	5.00802e-10
					ENSCAFG00000023205 (TMEM256)	-0.33649	0.683	0.222	9.96528e-32
					ESAM	-0.338508	0.816	0.278	3.01346e-42
					TXNRD1	-0.341255	0.717	0.364	1.39404e-10
					TBXAS1	-0.341463	0.768	0.329	2.67081e-39
					UBE2C	-0.341746	0.573	0.033	2.26219e-10
					MID1	-0.343212	0.98	0.364	2.36539e-99
					ENSCAFG00000031706 (FABP5)	-0.345891	0.75	0.307	8.31566e-22
					APLP2	-0.346951	0.849	0.364	1.37778e-55
					RXRA	-0.348086	0.582	0.268	6.6527e-09
					ENSCAFG00000037923	-0.348088	0.932	0.389	3.23926e-44
					ATP10A	-0.348635	0.707	0.261	8.06e-41
					CYBB	-0.348767	0.764	0.396	2.92046e-10
					BANK1	-0.34884	0.822	0.372	3.54807e-40
					SMG9	-0.352618	0.85	0.453	5.61206e-09
					ENSCAFG00000029004 (GSTK1)	-0.352945	0.778	0.364	6.07691e-22
					NDRG1	-0.354986	0.481	0.448	1.35788e-10
					SLC25A26	-0.355126	0.607	0.355	6.26968e-06
					BCAR3	-0.355169	0.636	0.128	5.26214e-49
					UNC45B	-0.35709	0.83	0.448	8.7733e-07
					NINJ1	-0.358619	0.639	0.221	9.26694e-24
					ANGPTL4	-0.358783	0.824	0.486	4.9714e-22
					RAPGEF2	-0.358791	0.824	0.482	0.0431174
					PTGFRN	-0.360189	0.804	0.465	2.6288e-06
					ADAM9	-0.361567	0.723	0.359	8.21809e-15
					RBM47	-0.363029	0.625	0.197	3.33838e-18
					TNFSF9	-0.366278	0.915	0.552	9.99289e-06
					TCF4	-0.366685	0.514	0.215	0.00166232
					AEN	-0.368194	0.567	0.198	5.98989e-09
					SUSD6	-0.368257	0.796	0.333	5.14593e-50
					AK8	-0.368389	0.519	0.023	6.97283e-15
					SULT1C4	-0.372806	0.609	0.109	5.41415e-34
					SYNE1	-0.372974	0.984	0.603	1.96424e-14
					TMEM61	-0.373228	0.58	0.254	0.0397116
					FNIP2	-0.374218	0.842	0.475	4.44154e-11
					CHAF1A	-0.376935	0.969	0.441	6.55774e-45
					ZCCHC7	-0.377869	0.818	0.377	2.54419e-30
					DAPK1	-0.380718	0.885	0.588	1.46172e-06
					CTSD	-0.382105	0.845	0.342	2.96549e-34
					GNG11	-0.3824	0.946	0.614	6.54126e-52
					ATP2B1	-0.382901	0.956	0.541	2.85566e-30
					RND3	-0.384145	0.78	0.463	1.50043e-05
					IL15	-0.385203	0.64	0.133	5.65848e-26
					PDXK	-0.38527	0.914	0.507	7.6262e-26
					SAMHD1	-0.385642	0.946	0.558	9.11653e-17
					PRSS22	-0.38979	0.85	0.361	1.28974e-45
					PFKFB2	-0.392115	0.912	0.335	3.16537e-99
					ENSCAFG00000029493	-0.393244	0.258	0.027	1.53544e-25
					DAB2	-0.395132	0.975	0.653	1.33977e-14
					RYR2	-0.396071	0.956	0.554	9.79142e-13
					ENSCAFG00000028603 (CD33)	-0.396494	0.532	0.185	3.204e-12
					HSPH1	-0.396547	0.648	0.292	1.82395e-13
					ATAD2	-0.397993	0.785	0.225	3.64029e-69
					BAZ1A	-0.39889	0.612	0.322	0.0116265
					CD38	-0.399864	0.764	0.348	7.21093e-29
					CD36	-0.399896	0.754	0.205	7.62173e-43
					LPCAT1	-0.4021	0.794	0.338	1.82388e-22
					SGPL1	-0.405967	0.807	0.463	1.19186e-16
					APOBR	-0.407204	0.812	0.454	2.0912e-23
					M6PR	-0.407686	0.713	0.301	7.93847e-26
					WDFY4	-0.408157	0.222	0.198	3.83813e-07
					TRIB1	-0.411376	0.791	0.333	6.67503e-33
					MYBPC2	-0.413012	0.684	0.163	6.92879e-38
					ENSCAFG00000033874	-0.417236	0.684	0.336	1.76739e-13
					TFF3	-0.419505	0.652	0.211	1.36354e-06
					JCHAIN	-0.421223	0.347	0.263	3.79412e-12
					PLD3	-0.422753	0.912	0.478	7.031e-36
					ENSCAFG00000032614	-0.423654	0.768	0.413	1.71654e-14
					HYOU1	-0.424628	0.947	0.507	3.80382e-39
					RAP2A	-0.42707	0.762	0.395	1.66643e-31
					SH2D4A	-0.427858	0.988	0.55	1.59149e-40
					PTGR1	-0.42817	0.669	0.349	8.19662e-08
					ME1	-0.430764	0.861	0.524	5.19702e-14
					SLC29A1	-0.430936	0.824	0.395	2.26464e-36
					PSEN2	-0.43095	0.742	0.249	4.94594e-29
					CEP120	-0.432808	0.908	0.5	6.09358e-29
					SREBF1	-0.432863	0.491	0.054	4.30973e-30
					PECAM1	-0.437936	0.893	0.314	2.26888e-69
					LIMA1	-0.4387	0.824	0.424	5.96856e-14
					LIMCH1	-0.440572	0.673	0.303	8.98698e-13
					LPAR6	-0.446969	0.702	0.353	9.26073e-06
					CDC42BPB	-0.451023	0.93	0.498	6.10224e-14
					KRT19	-0.453709	0.872	0.409	2.45185e-20
					WDFY3	-0.455197	0.917	0.455	2.87141e-48
					NLRP3	-0.455887	0.962	0.516	1.07752e-30
					PSTPIP2	-0.459105	0.945	0.61	6.30825e-12
					CCT5	-0.460261	0.515	0.077	4.71049e-25
					MYLIP	-0.461207	0.858	0.373	2.1951e-22
					TMEM173	-0.46218	0.688	0.37	1.31794e-10
					ENSCAFG00000016577	-0.462311	0.886	0.601	4.06459e-31
					DDX60	-0.472489	0.453	0.101	5.39678e-11
					MOB3B	-0.476745	0.953	0.533	3.55141e-17
					LGALSL	-0.481123	0.954	0.496	3.86088e-40
					ALAS1	-0.4847	0.689	0.341	3.60095e-14
					ENSCAFG00000004782 (NARS2)	-0.488237	0.756	0.481	0.000579118
					LPAR3	-0.488261	0.796	0.343	7.10493e-48
					ENSCAFG00000033194	-0.491181	0.957	0.586	1.15008e-09
					ABCD4	-0.496051	0.876	0.339	3.38051e-76
					ATP8A1	-0.496089	0.936	0.463	4.79837e-38
					PCK2	-0.499128	0.652	0.556	0.0129594
					SCEL	-0.49964	0.813	0.385	6.00582e-21
					PIKFYVE	-0.50055	0.708	0.242	4.04105e-31
					VEGFC	-0.507814	0.915	0.258	5.89109e-106
					CAPS	-0.5089	0.881	0.219	2.39708e-86
					PDK4	-0.51187	0.673	0.298	8.73614e-22
					ENSCAFG00000000072 (TMEM198)	-0.517011	0.87	0.44	1.19328e-46
					ENSCAFG00000029509 (MCEMP1)	-0.517438	0.618	0.3	1.96951e-08
					RASAL2	-0.51872	0.699	0.163	1.1428e-59
					ENSCAFG00000032762 (RPIA)	-0.519197	0.497	0.163	2.12995e-10
					MSR1	-0.520288	0.928	0.47	3.81676e-45
					NUAK1	-0.522862	0.863	0.528	0.0205541
					RDH16	-0.527337	0.794	0.351	1.18135e-35
					ENSCAFG00000025332 (GSTP1)	-0.538306	0.779	0.313	6.79754e-36
					SAMD9L	-0.545213	0.849	0.383	5.07026e-41
					EHHADH	-0.546236	0.759	0.2	5.29444e-76
					BCO2	-0.547869	0.319	0.054	2.0419e-11
					IRS2	-0.552641	0.869	0.341	1.38144e-74
					CLEC5A	-0.557973	0.934	0.51	3.63133e-21
					A2M	-0.561293	0.898	0.391	3.08323e-67
					TRIM34	-0.572493	0.636	0.127	8.6424e-50
					ADIPOR2	-0.577778	0.759	0.373	1.13825e-22
					PDCD1LG2	-0.580191	0.816	0.283	4.05764e-28
					BAG2	-0.583401	0.88	0.28	9.36015e-84
					RRBP1	-0.584701	0.902	0.535	7.16965e-08
					ALMS1	-0.587733	0.93	0.505	4.64451e-14
					GSTM3	-0.594436	0.599	0.092	5.90925e-11
					CXCR4	-0.595911	0.83	0.378	6.16676e-22
					SLC30A1	-0.601634	0.683	0.38	6.71474e-10
					HSP90AA1	-0.61105	0.739	0.449	1.17542e-09
					TRMT9B	-0.619903	0.448	0.114	7.92315e-17
					COLGALT1	-0.63754	0.938	0.583	1.31337e-34
					LRRC19	-0.657341	0.752	0.399	6.52426e-09
					CTNNB1	-0.657728	0.765	0.419	6.42508e-16
					FOLH1	-0.668704	0.8	0.357	2.14299e-33
					HPSE	-0.682225	0.906	0.543	7.72231e-10
					ENSCAFG00000004595 (CD300LF)	-0.695154	0.355	0.333	9.24802e-09
					ENSCAFG00000017257 (MAN2B1)	-0.699679	0.833	0.489	1.0977e-09
					SNTN	-0.699897	0.849	0.051	5.01571e-119
					SYNE2	-0.708401	0.903	0.257	1.28734e-121
					FILIP1L	-0.710738	0.621	0.25	1.2682e-28
					HK3	-0.716764	0.713	0.266	1.59529e-16
					MITF	-0.719806	0.894	0.535	1.96392e-19
					AXIN2	-0.720747	0.917	0.527	3.2168e-12
					DUSP6	-0.7255	0.521	0.187	1.20371e-08
					ENSCAFG00000038417	-0.751427	0.994	0.543	5.28101e-14
					IL10	-0.810986	0.89	0.379	1.85836e-31
					PPARG	-0.822723	0.778	0.394	3.02549e-05
					CD163	-0.832163	0.628	0.302	0.00461813
					FAM208A	-0.841223	0.941	0.53	1.70128e-14
					ENSCAFG00000032138 (C9H9orf116)	-0.844664	0.92	0.105	1.1312e-167
					CCDC88A	-0.890186	0.794	0.327	4.67939e-39
					LRP1	-0.893931	0.906	0.388	2.60977e-43
					FAM46A	-0.902405	0.667	0.343	3.28717e-07
					CCSER1	-0.959379	0.976	0.583	2.30936e-15
					MT1X	-1.05147	0.832	0.477	8.48615e-37
					PTH2	-1.18108	0.959	0.494	1.2224e-22
					ADGRF5	-1.22556	0.978	0.564	1.34418e-19
					SCGB1A1	-1.3236	0.82	0.162	1.08184e-89
					MT2A	-1.57345	0.986	0.554	1.02961e-84
